# Supplementary material for: The order of complexity of visuomotor learning
Source: BMC Neurosci. 2017 Jun 12;18:50. doi: 10.1186/s12868-017-0368-x (PMC5469048; doi:10.1186/s12868-017-0368-x)
Supplement: Supplementary file 1 — Additional file 1. An .xls file containing all the raw data from the study. The file has 12 pages—one for each of the 12 subjects. Each page shows all of its subject’s data: the 30 blocks of 15 targets each, and the long block of 100 targets. For each block, the page shows the w* and b* values for that block, the time of each shot (since the start of the block), the target location for that shot, and the cursor location when the shot was taken. [file 12868_2017_368_MOESM1_ESM.xls]

## Sheet: Sheet1
Subject	1
Block	1
w-star	0.794834
b-star	0.0386092
shot	1	2	3	4	5	6	7	8	9	10	11	12	13	14	15
time	0.764158	2.12141	3.66572	5.0074	6.34921	7.62815	8.9699	10.3111	11.7465	13.0412	14.336	15.6308	16.9416	18.158	19.6554
target	-0.0461452	0.343228	-0.215856	-0.0935619	0.401629	0.0594628	-0.323764	0.287709	-0.32439	-0.0191093	-0.0873414	-0.38496	0.303497	-0.207991	0.306164
cursor	0.136093	0.688098	-0.146155	-0.0522262	0.334327	0.0767915	-0.183473	0.182827	-0.341123	-0.117369	-0.152765	-0.383706	0.0594584	-0.214565	0.338593
Block	2
w-star	1.43619
b-star	0.249244
shot	1	2	3	4	5	6	7	8	9	10	11	12	13	14	15
time	0.795347	2.09014	3.40059	4.78888	6.19294	7.44097	8.76699	10.3582	11.6839	13.1505	14.6636	16.1145	17.3625	18.6885	20.0299
target	0.0383359	-0.173263	-0.0310581	-0.119006	0.110936	0.00554449	0.160029	0.281928	-0.0358632	-0.299526	0.379855	-0.269117	-0.0401945	-0.267205	0.202129
cursor	-0.0749598	-0.113756	-0.0621767	-0.157422	-0.0228277	-0.123923	0.0287726	0.188125	-0.0911035	-0.223784	0.214691	-0.258964	-0.166058	-0.276384	-0.0135116
Block	3
w-star	0.782165
b-star	-0.240988
shot	1	2	3	4	5	6	7	8	9	10	11	12	13	14	15
time	0.920146	2.26175	3.43174	4.83566	6.09929	7.37861	8.62645	9.82752	11.06	12.5264	13.8678	15.1942	16.4888	17.8146	19.047
target	-0.404068	0.219167	-0.172162	0.386544	0.0295641	0.361835	-0.18657	-0.03413	-0.21413	-0.349942	0.300542	0.0963165	0.339827	-0.186187	0.149733
cursor	0.110368	0.422457	0.187424	0.578715	0.179535	0.388752	0.122241	0.14833	-0.0565524	-0.171335	0.327475	0.149892	0.368326	-0.0618639	0.144542
Block	4
w-star	0.550818
b-star	0.191238
shot	1	2	3	4	5	6	7	8	9	10	11	12	13	14	15
time	0.966955	2.32409	3.74362	5.13211	6.28646	7.69033	8.9696	10.3424	11.6994	13.1193	14.3985	15.771	16.9566	18.2515	19.5463
target	0.334218	-0.377675	0.281851	-0.268899	0.0505284	-0.348749	0.360726	-0.314162	0.34294	0.163231	-0.19896	0.335925	-0.159863	0.010758	-0.408287
cursor	-0.37098	-0.639176	0.152047	-0.661026	-0.252576	-0.627696	0.25897	-0.72558	0.2039	-0.0179881	-0.522214	0.535263	-0.17499	0.0164514	-0.453446
Block	5
w-star	1.57489
b-star	-0.0688091
shot	1	2	3	4	5	6	7	8	9	10	11	12	13	14	15
time	0.967081	2.19959	3.52544	4.85143	6.20843	7.47221	8.75174	10.0617	11.5281	12.854	14.2113	15.5841	16.9413	18.595	19.9989
target	0.245904	-0.125693	0.385861	-0.195646	-0.382017	-0.27162	0.184432	0.0902358	-0.0721476	0.268084	-0.259746	0.111604	-0.352667	0.381216	-0.203773
cursor	0.213721	0.115206	0.305156	0.0384155	-0.0815908	0.00798234	0.15526	0.0531956	-0.0350779	0.21056	-0.0600025	0.135495	-0.132119	0.261282	-0.114255
Block	6
w-star	1.0031
b-star	0.0505531
shot	1	2	3	4	5	6	7	8	9	10	11	12	13	14	15
time	0.842248	2.02775	3.36921	4.63289	5.86543	7.06651	8.36121	9.68736	11.1224	12.3861	13.8056	15.0381	16.208	17.5338	18.6259
target	-0.168245	0.114237	-0.248636	0.290569	-0.210641	0.193526	-0.194853	-0.31158	0.303591	0.237262	-0.134349	0.110232	-0.0906003	0.269409	-0.045964
cursor	-0.184238	0.0732122	-0.303919	0.23507	-0.260189	0.108264	-0.202419	-0.194562	0.379022	-0.0115998	-0.144497	0.0280197	-0.089042	0.373054	-0.123089
Block	7
w-star	0.657172
b-star	-0.0566597
shot	1	2	3	4	5	6	7	8	9	10	11	12	13	14	15
time	1.07627	2.30857	3.38492	4.55492	5.84982	7.11328	8.15855	9.51569	10.7637	12.0272	13.4467	14.5545	15.974	17.2843	18.6728
target	-0.156944	0.191178	-0.0610622	0.301982	-0.322537	-0.167748	0.0849531	-0.250246	0.265599	-0.256731	0.389105	0.140265	-0.26348	0.365909	-0.295109
cursor	0.0370848	0.209584	-0.0640159	0.339922	-0.27491	-0.0298973	0.243888	-0.245021	0.290092	-0.121609	0.411971	-0.0369628	-0.214017	0.315612	-0.333664
Block	8
w-star	1.13271
b-star	0.191889
shot	1	2	3	4	5	6	7	8	9	10	11	12	13	14	15
time	0.795213	2.08996	3.43153	4.64832	5.88061	7.17562	8.51707	9.88973	11.0755	12.4794	13.6805	14.9443	16.3482	17.5025	18.6256
target	-0.312468	0.295441	0.391365	0.177946	-0.0912622	-0.280897	0.347534	-0.22709	0.211028	-0.227363	-0.11252	0.209805	-0.229753	0.0665439	-0.17732
cursor	-0.331433	-0.128684	0.0176458	-0.198317	-0.269244	-0.280301	-0.00581667	-0.236369	-0.0109137	-0.246051	-0.1724	0.10087	-0.322452	-0.0765007	-0.25015
Block	9
w-star	0.523013
b-star	0.0375816
shot	1	2	3	4	5	6	7	8	9	10	11	12	13	14	15
time	0.998102	2.12129	3.38488	4.64848	6.16165	7.4408	8.8761	10.0459	11.4968	13.1035	14.5543	15.7711	17.0814	18.3451	19.671
target	0.313625	-0.206808	-0.294483	-0.181337	0.0537259	0.360731	-0.108126	0.14707	-0.328413	0.170912	-0.284212	0.0698441	0.269531	-0.297074	0.322155
cursor	0.772003	0.0797092	-0.0111715	0.0288954	0.0899887	0.914398	-0.244623	0.0468847	-0.474219	-0.0119308	-0.338015	0.0544775	0.232442	-0.312316	0.49095
Block	10
w-star	1.62055
b-star	-0.0451117
shot	1	2	3	4	5	6	7	8	9	10	11	12	13	14	15
time	0.686147	2.15249	3.25998	4.58604	6.00567	7.23808	8.56403	9.87452	11.0445	12.3548	13.5872	14.9287	16.3016	17.4872	18.6884
target	0.155787	-0.27981	-0.0358195	-0.298592	0.360073	0.0879131	-0.324361	0.330266	-0.148214	0.313182	0.00762658	-0.419914	0.223702	-0.135379	0.150274
cursor	0.0476676	-0.0693158	0.0102125	-0.098967	0.183972	-0.00656401	-0.149598	0.149835	-0.0618701	0.247931	-0.0362151	-0.203943	0.212436	-0.0874307	0.087724
Block	11
w-star	1.74595
b-star	0.0899379
shot	1	2	3	4	5	6	7	8	9	10	11	12	13	14	15
time	0.888934	2.32409	3.54097	5.22565	6.48917	7.89312	9.46878	10.6388	11.8398	13.1035	14.5234	15.8804	17.5495	19.047	20.217
target	0.27056	-0.33988	-0.161651	0.330314	0.0349165	0.292565	-0.31236	0.173576	-0.125581	0.136935	-0.252963	0.166831	0.35824	-0.401645	-0.145589
cursor	0.10632	-0.21001	-0.106013	0.194063	-0.0527369	0.248966	-0.299292	-0.0801708	-0.189207	-0.0190394	-0.2847	0.0616002	0.341608	-0.277352	-0.0826553
Block	12
w-star	0.870646
b-star	0.131511
shot	1	2	3	4	5	6	7	8	9	10	11	12	13	14	15
time	0.873303	2.24641	3.50977	4.6952	6.05256	7.45654	8.59529	9.85875	11.372	12.6824	13.8835	15.2409	16.4108	17.7991	19.0782
target	0.167453	-0.270992	0.100226	-0.105322	-0.323661	0.349525	-0.102933	0.395412	-0.362193	0.396446	-0.304325	-0.236506	0.0151734	0.255758	0.128143
cursor	0.160899	-0.612289	-0.246694	-0.349987	-0.392932	0.571474	-0.161506	0.4125	-0.553696	-0.0668791	-0.381915	-0.261044	-0.0448802	0.234965	-0.0967021
Block	13
w-star	0.842913
b-star	0.000602611
shot	1	2	3	4	5	6	7	8	9	10	11	12	13	14	15
time	0.889083	2.23063	3.66567	4.96059	6.25537	7.70601	9.15676	10.2646	11.5748	12.8851	14.1645	15.5059	16.8787	17.9238	19.0314
target	0.331859	0.255235	-0.404315	0.111786	-0.125703	0.317983	-0.388436	0.00756337	-0.201152	0.0691999	0.00390046	0.323554	-0.315421	0.290024	-0.189354
cursor	0.403002	0.0705698	-0.425234	-0.0646791	-0.226166	0.356325	-0.338909	-0.000497473	-0.184743	0.158018	-0.0763847	0.53662	-0.355761	-0.00473759	-0.191339
Block	14
w-star	0.787823
b-star	0.117098
shot	1	2	3	4	5	6	7	8	9	10	11	12	13	14	15
time	0.842063	1.96533	2.99505	4.28977	5.36611	6.64534	7.9244	9.12569	10.6232	11.8088	13.0568	14.3672	15.7712	16.941	18.2983
target	0.197356	-0.228072	-0.000444701	0.321469	-0.248841	-0.324005	-0.22825	0.204474	-0.255199	0.255066	0.0763959	0.388441	-0.209707	0.165419	-0.181682
cursor	0.0853301	-0.305904	0.0597002	0.532477	-0.247277	-0.260616	-0.164882	0.14008	-0.374535	0.251595	-0.145882	0.220692	-0.342197	-0.099469	-0.312767
Block	15
w-star	0.390034
b-star	-0.142931
shot	1	2	3	4	5	6	7	8	9	10	11	12	13	14	15
time	0.763933	2.26168	3.57186	5.0228	6.44235	7.69024	8.79794	10.1239	11.4499	12.6666	13.899	15.1784	16.6291	17.7364	19.0158
target	-0.228599	0.191629	-0.213522	0.313172	-0.169372	0.0297008	0.15118	-0.125412	0.334605	-0.164122	0.353958	0.130715	-0.355449	0.0329286	-0.250222
cursor	0.339202	0.302313	0.0947658	1.57274	0.150608	0.171597	0.167212	0.0147229	1.03868	-0.255872	0.358547	0.0895967	-0.652013	-0.0934367	-0.215459
Block	16
w-star	1.15711
b-star	-0.173898
shot	1	2	3	4	5	6	7	8	9	10	11	12	13	14	15
time	0.670301	1.85588	3.13514	4.41467	5.70906	7.25366	8.59492	10.0614	11.3407	12.5261	13.9925	15.6462	16.8004	18.2202	19.7023
target	-0.0875413	-0.202587	0.261647	-0.123958	0.123407	-0.345567	0.195159	0.27526	0.160084	0.0119391	-0.254651	-0.353368	-0.23668	-0.00711569	0.285663
cursor	0.0245184	-0.0353036	0.145773	-0.047474	0.0685798	-0.257643	0.133339	0.184792	0.0589703	-0.0166125	-0.169653	-0.158961	-0.133194	0.0721966	0.264863
Block	17
w-star	0.972023
b-star	0.0715313
shot	1	2	3	4	5	6	7	8	9	10	11	12	13	14	15
time	0.951414	2.13708	3.4475	4.86714	6.22422	7.30061	8.54862	9.74976	11.029	12.4486	13.837	14.8822	15.9274	17.0817	18.2985
target	-0.426239	0.00208838	0.263535	-0.309035	0.324786	-0.227721	0.158712	-0.0197171	0.25295	-0.351161	0.339953	-0.241085	0.0672237	-0.227192	0.18392
cursor	-0.532167	-0.307247	-0.0257273	-0.430596	0.129583	-0.31105	-0.0177135	-0.195337	0.236025	-0.407247	0.256547	-0.199799	0.0139016	-0.28022	0.127132
Block	18
w-star	1.01149
b-star	0.127879
shot	1	2	3	4	5	6	7	8	9	10	11	12	13	14	15
time	0.717334	2.02773	3.30704	4.53949	5.83406	7.25377	8.6111	9.98375	11.1382	12.4485	13.7278	15.0069	16.2392	17.8773	19.2656
target	-0.0589333	0.30231	-0.289185	0.0159286	0.289804	-0.0332087	0.377229	-0.400944	-0.0856412	-0.217715	0.312801	0.107337	0.206796	0.318286	-0.403973
cursor	-0.220653	0.134958	-0.244964	-0.106314	0.310695	-0.142615	0.42144	-0.511211	-0.162154	-0.305456	0.301816	0.0686378	0.00663623	0.34168	-0.433596
Block	19
w-star	0.262846
b-star	0.14627
shot	1	2	3	4	5	6	7	8	9	10	11	12	13	14	15
time	0.748682	1.87175	3.11975	4.14931	5.39739	6.50497	7.76853	9.0945	10.2021	11.4501	12.5109	13.6497	14.7727	15.8648	17.1752
target	0.14407	-0.0726292	0.375199	-0.195469	-0.261438	0.0784753	-0.100452	-0.278541	-0.0945197	0.21398	-0.0726768	-0.244028	0.244871	-0.0927256	0.298997
cursor	-0.283025	-0.49733	1.52067	-0.39471	-0.356707	0.00414931	-0.318006	-1.13781	-0.0748787	0.79966	0.440314	-0.466184	-0.0809221	-0.196442	0.654504
Block	20
w-star	1.72463
b-star	-0.216545
shot	1	2	3	4	5	6	7	8	9	10	11	12	13	14	15
time	0.982563	2.18372	3.21322	4.55483	5.83408	6.92617	7.92437	8.9073	9.7496	11.0756	13.9928	15.1003	16.3172	17.6586	18.8443
target	-0.309987	0.362898	0.0685103	-0.358886	0.356102	-0.137747	0.250152	-0.231672	0.376646	-0.350567	-0.202391	-0.0418915	0.224954	-0.333738	0.274098
cursor	0.190635	0.210544	0.161321	0.020667	0.133194	0.0790648	0.0938547	0.0799681	0.116438	0.0297889	0.0509375	0.072706	0.148356	-0.0479686	0.210774
Block	21
w-star	0.263125
b-star	0.143579
shot	1	2	3	4	5	6	7	8	9	10	11	12	13	14	15
time	0.857796	1.93419	2.93247	4.02455	5.11658	6.34893	7.95567	9.09445	10.5922	11.9337	13.0412	14.2113	15.428	16.5358	17.8461
target	0.213959	-0.14568	-0.372963	0.262513	-0.136448	0.210222	0.417867	-0.192935	0.219397	-0.293583	0.382007	-0.256076	0.17147	-0.162976	-0.34612
cursor	-0.0744391	-0.564358	-1.07471	-0.0516845	0.469	-0.5661	1.10508	-0.875608	-0.0531937	-0.893254	0.0652227	-0.289911	0.0759034	-0.327177	-1.10582
Block	22
w-star	1.33827
b-star	0.197251
shot	1	2	3	4	5	6	7	8	9	10	11	12	13	14	15
time	0.717502	1.84072	2.88605	4.11821	5.38201	6.4895	7.72191	9.03233	10.2645	11.6219	12.8697	13.9618	15.1785	16.4889	17.7213
target	-0.247728	0.119874	-0.0351601	-0.245155	0.306037	-0.204041	0.187196	-0.269473	0.230425	-0.27595	0.236435	0.0185487	0.273763	-0.42615	0.344324
cursor	-0.0604029	-0.0381703	-0.0998007	-0.195647	0.111204	-0.103384	0.0700254	-0.257985	0.117914	-0.214	0.172834	-0.068917	0.200454	-0.320209	0.0733123
Block	23
w-star	1.35251
b-star	0.101923
shot	1	2	3	4	5	6	7	8	9	10	11	12	13	14	15
time	0.670662	1.77809	2.9015	4.13378	5.30376	6.5829	7.84663	9.15695	10.4049	11.7465	12.8384	14.1177	15.3657	16.442	17.6275
target	-0.0460546	0.20086	-0.0018781	-0.17837	0.208657	-0.355134	0.119798	-0.320697	0.268425	0.0861481	-0.014277	-0.289015	0.3175	-0.0503856	0.284926
cursor	-0.0829918	0.0250353	-0.0834435	-0.187767	0.152915	-0.294122	0.0467401	-0.266477	0.217284	0.0335953	-0.106752	-0.216879	0.220085	-0.124007	0.182005
Block	24
w-star	1.33389
b-star	-0.24772
shot	1	2	3	4	5	6	7	8	9	10	11	12	13	14	15
time	0.841941	2.18366	3.30679	4.99147	6.13036	7.47196	8.72002	10.0146	11.2158	12.3236	13.8366	15.2094	16.4263	17.6274	18.9378
target	-0.306051	0.230677	-0.0794334	0.285573	0.181923	-0.0895047	0.274379	-0.219542	0.166193	-0.135326	-0.359274	0.161668	-0.173531	-0.0455599	0.281915
cursor	0.078352	0.387515	0.177513	0.162673	0.146917	0.00733623	0.293644	-0.0670231	0.336171	0.0732451	-0.0389924	0.235544	-0.0403893	0.08252	0.255766
Block	25
w-star	1.0542
b-star	0.115077
shot	1	2	3	4	5	6	7	8	9	10	11	12	13	14	15
time	0.873461	2.1214	3.22903	4.63309	5.88111	7.12894	8.26786	9.57812	10.8574	12.2301	13.5877	14.7262	16.1145	17.3624	18.5326
target	0.0946979	0.299896	-0.101439	-0.386365	0.0395353	-0.209889	0.0077974	0.3191	0.165472	-0.33362	0.323973	-0.166904	0.295926	-0.204243	-0.0166172
cursor	-0.303508	0.0709888	-0.235181	-0.364475	-0.158102	-0.273749	-0.10577	0.20889	-0.053119	-0.362128	0.142764	-0.223184	0.186722	-0.252914	-0.0216501
Block	26
w-star	0.428333
b-star	0.181448
shot	1	2	3	4	5	6	7	8	9	10	11	12	13	14	15
time	0.79547	1.88726	3.26028	4.52375	5.67796	7.01964	8.09614	9.09444	10.1709	11.2472	12.5576	13.8367	14.8663	16.0207	17.0346
target	-0.309607	-0.0118909	0.186302	0.324077	-0.200858	0.295007	-0.294222	0.217645	-0.411758	0.0290302	-0.225117	0.296228	-0.220274	0.400301	-0.157674
cursor	-0.755808	-0.0623218	0.154981	0.320437	-0.441942	0.848753	0.064052	0.206686	-0.241827	0.104132	-0.458916	0.708829	0.0910812	0.218382	-0.214298
Block	27
w-star	0.659183
b-star	0.215819
shot	1	2	3	4	5	6	7	8	9	10	11	12	13	14	15
time	0.732917	1.99644	3.08849	4.10248	5.14806	6.13058	7.44074	8.57964	9.68714	10.748	11.9336	13.2128	14.4608	15.4591	16.5822
target	0.264918	-0.359671	0.319287	-0.0542966	0.327129	-0.164725	-0.402054	0.0338113	-0.137274	0.0527965	0.160081	0.289666	-0.353425	0.014185	0.203771
cursor	0.1279	-0.509526	0.0188584	-0.249875	-0.0571877	-0.363921	-0.400994	-0.0496341	-0.382689	-0.0293366	0.0603803	0.157002	-0.655779	-0.262016	-0.0171951
Block	28
w-star	0.778719
b-star	0.244179
shot	1	2	3	4	5	6	7	8	9	10	11	12	13	14	15
time	0.904565	2.09016	3.1666	4.22741	5.56898	6.84825	7.90883	9.01645	10.2644	11.5593	12.7919	13.8993	15.1315	16.4577	17.8773
target	-0.226611	0.266035	-0.421138	0.114445	-0.353847	0.316946	-0.127962	0.180864	0.053308	0.398727	-0.21348	0.154426	0.00776239	-0.116874	-0.333595
cursor	-0.193842	0.0716129	-0.25794	-0.0181403	-0.45859	0.227543	-0.366522	-0.0219846	-0.094046	0.372961	-0.372485	-0.0763543	-0.197686	-0.230755	-0.33616
Block	29
w-star	1.3557
b-star	0.193424
shot	1	2	3	4	5	6	7	8	9	10	11	12	13	14	15
time	0.811134	2.15254	3.50979	4.94494	6.34894	7.69057	8.81375	10.0772	11.1848	12.3705	13.6653	14.9757	16.2703	17.5184	18.6574
target	0.169971	-0.380108	0.172394	-0.275711	-0.386023	0.338668	-0.217093	0.387103	-0.137151	0.0963027	-0.223103	0.205208	-0.339836	0.361397	-0.155367
cursor	0.0634085	-0.203287	0.0628002	-0.214576	-0.183346	0.180668	-0.178907	0.173142	-0.170705	-0.0107011	-0.240917	0.166518	-0.289564	0.182426	-0.149051
Block	30
w-star	0.991753
b-star	-0.0216105
shot	1	2	3	4	5	6	7	8	9	10	11	12	13	14	15
time	0.842273	2.09026	3.36938	4.75769	6.00568	7.20691	8.34572	9.50003	10.8574	12.1989	13.2908	14.6015	15.7244	17.0191	18.1267
target	0.392505	-0.219991	0.334028	0.153288	0.0138946	-0.13755	0.0342938	-0.135877	-0.417038	0.375474	-0.0672444	-0.413749	0.0206441	0.230305	-0.105562
cursor	0.422886	-0.0062391	0.368737	0.240265	0.0304146	-0.0564146	0.16052	-0.0941156	-0.28262	0.362485	-0.0956556	-0.240546	0.0644502	0.248704	-0.0151099
Long block
w-star	1
b-star	0
shot	1	2	3	4	5	6	7	8	9	10	11	12	13	14	15	16	17	18	19	20	21	22	23	24	25	26	27	28	29	30	31	32	33	34	35	36	37	38	39	40	41	42	43	44	45	46	47	48	49
time	1.0298	2.38663	3.5567	4.61723	5.91205	6.97295	8.23663	9.5469	10.7011	12.0272	13.1193	14.414	15.7088	16.8474	18.236	19.5152	20.8566	22.1202	23.4619	24.71	25.9734	27.3775	28.5786	29.733	31.0277	32.2913	33.6798	35.0837	36.3629	37.4238	38.6561	39.8886	41.2456	42.4468	43.8353	45.1924	46.6588	47.7352	49.0927	50.3558	51.6044	52.93	54.3183	55.6599	56.861	58.1246	59.2792	60.6205	61.8374
target	0.125347	0.25726	0.055874	-0.157033	-0.315333	-0.0634887	-0.388778	0.156118	-0.111454	0.360894	-0.0106058	-0.22276	-0.338619	-0.027418	0.183381	0.318939	-0.408601	0.215423	0.416963	-0.0479948	0.134002	-0.32162	0.138063	0.000962678	0.128905	0.315703	-0.241469	-0.392451	-0.208557	-0.0200755	0.356747	0.191092	-0.261145	0.167878	-0.383825	-0.280565	0.2739	0.0961865	-0.317495	0.267304	0.00672541	0.418123	0.184583	-0.198051	0.140574	0.27297	0.135799	-0.239184	0.19446
cursor	-0.192815	0.050892	-0.184476	-0.100104	-0.29295	-0.0667155	-0.336205	0.134378	-0.182154	0.283358	-0.120815	-0.0761547	-0.284274	-0.0325941	0.139968	0.192907	-0.302816	0.163948	0.399804	-0.0330523	0.261608	-0.289376	0.0445076	-0.0806452	0.135967	0.289773	-0.274866	-0.361865	-0.184934	-0.067968	0.3315	0.0273399	-0.225257	0.0522972	-0.386425	-0.27734	0.204087	-0.0438661	-0.340054	0.212274	0.00317693	0.337885	0.114614	-0.0817143	0.0379093	0.384011	-0.0304252	-0.24441	0.0796676
[truncated: 51 more columns]

## Sheet: Sheet2
Subject	2
Block	1
w-star	0.794834
b-star	0.0386092
shot	1	2	3	4	5	6	7	8	9	10	11	12	13	14	15
time	4.38308	7.37867	9.76496	12.0133	14.5856	17.5806	19.8133	22.8064	25.6457	28.0481	29.998	31.948	34.319	36.6591	38.9833
target	-0.0461452	0.343228	-0.215856	-0.0935619	0.401629	0.0594628	-0.323764	0.287709	-0.32439	-0.0191093	-0.0873414	-0.38496	0.303497	-0.207991	0.306164
cursor	-0.960077	0.353543	-0.366373	0.0895895	0.0138007	-0.0979223	-0.309877	0.388863	-0.0747476	0.0580364	-0.0186747	-0.214757	1.15786	-0.177016	0.408617
Block	2
w-star	1.43619
b-star	0.249244
shot	1	2	3	4	5	6	7	8	9	10	11	12	13	14	15
time	1.15404	2.82322	4.5705	6.81865	8.64205	10.5764	12.4328	14.414	16.7851	18.8134	22.0579	24.4602	26.8783	28.7969	31.7142
target	0.0383359	-0.173263	-0.0310581	-0.119006	0.110936	0.00554449	0.160029	0.281928	-0.0358632	-0.299526	0.379855	-0.269117	-0.0401945	-0.267205	0.202129
cursor	-0.0329521	-0.219445	-0.0703017	-0.215659	-0.00368499	-0.0817661	0.0882852	0.141332	-0.126688	-0.304673	0.232962	-0.280149	-0.0986755	-0.268323	0.266632
Block	3
w-star	0.782165
b-star	-0.240988
shot	1	2	3	4	5	6	7	8	9	10	11	12	13	14	15
time	1.99638	3.93073	5.80304	8.05126	10.5452	12.308	14.3047	16.0677	18.3451	20.2639	22.869	25.1174	27.3929	29.1245	30.7626
target	-0.404068	0.219167	-0.172162	0.386544	0.0295641	0.361835	-0.18657	-0.03413	-0.21413	-0.349942	0.300542	0.0963165	0.339827	-0.186187	0.149733
cursor	-0.126305	1.00242	0.0691264	0.652646	0.119585	0.707323	0.0791245	0.00570116	-0.168601	-0.304864	0.325874	0.0265565	0.628393	-0.0949044	0.261589
Block	4
w-star	0.550818
b-star	0.191238
shot	1	2	3	4	5	6	7	8	9	10	11	12	13	14	15
time	1.32584	3.13514	5.8652	7.86198	9.78094	11.4811	13.4001	15.9894	18.6102	20.4822	23.415	25.3026	27.5507	29.3429	32.697
target	0.334218	-0.377675	0.281851	-0.268899	0.0505284	-0.348749	0.360726	-0.314162	0.34294	0.163231	-0.19896	0.335925	-0.159863	0.010758	-0.408287
cursor	0.0185034	-1.185	-0.502915	-0.0508749	0.296904	-0.0274715	0.369998	-0.317851	0.30245	0.0249365	-0.148759	0.299677	-0.244812	-0.0417243	-0.556987
Block	5
w-star	1.57489
b-star	-0.0688091
shot	1	2	3	4	5	6	7	8	9	10	11	12	13	14	15
time	1.51309	3.4161	5.10099	6.84828	9.37526	12.1521	15.2252	16.8944	18.7823	20.7944	22.713	24.4916	27.4555	29.688	31.9342
target	0.245904	-0.125693	0.385861	-0.195646	-0.382017	-0.27162	0.184432	0.0902358	-0.0721476	0.268084	-0.259746	0.111604	-0.352667	0.381216	-0.203773
cursor	0.222372	-0.0241189	0.246152	0.0587818	-0.114739	-0.273034	0.128687	-0.0842869	-0.0815908	0.260292	-0.202218	0.171417	-0.308608	0.272338	-0.111151
Block	6
w-star	1.0031
b-star	0.0505531
shot	1	2	3	4	5	6	7	8	9	10	11	12	13	14	15
time	1.23248	2.91691	4.67987	6.928	9.17448	11.1696	12.854	14.6949	16.6135	18.8619	21.1999	22.9627	24.7411	26.7066	28.4383
target	-0.168245	0.114237	-0.248636	0.290569	-0.210641	0.193526	-0.194853	-0.31158	0.303591	0.237262	-0.134349	0.110232	-0.0906003	0.269409	-0.045964
cursor	-0.315887	-0.202571	-0.201384	0.38959	-0.294905	0.408014	-0.188685	-0.382549	0.174865	0.196821	-0.200226	0.142828	-0.19173	0.320187	-0.20918
Block	7
w-star	0.657172
b-star	-0.0566597
shot	1	2	3	4	5	6	7	8	9	10	11	12	13	14	15
time	0.966763	2.68279	4.60155	6.55152	8.53271	10.7812	12.7448	14.3981	16.2547	18.7817	21.1531	22.9938	25.5678	27.8162	30.1853
target	-0.156944	0.191178	-0.0610622	0.301982	-0.322537	-0.167748	0.0849531	-0.250246	0.265599	-0.256731	0.389105	0.140265	-0.26348	0.365909	-0.295109
cursor	0.213256	0.221344	-0.265055	0.520974	-0.321161	-0.0741492	0.465892	-0.0723364	0.150085	-0.490499	0.499778	-0.13058	-0.355697	0.553326	-0.209694
Block	8
w-star	1.13271
b-star	0.191889
shot	1	2	3	4	5	6	7	8	9	10	11	12	13	14	15
time	0.826505	3.18214	5.41474	7.31623	8.05146	10.2975	13.1348	15.4592	17.7077	19.4684	21.1219	23.0094	25.2577	27.0966	29.3291
target	-0.312468	0.295441	0.391365	0.177946	-0.0912622	-0.280897	0.347534	-0.22709	0.211028	-0.227363	-0.11252	0.209805	-0.229753	0.0665439	-0.17732
cursor	-0.308752	0.183582	0.302	-0.0116958	0.0162434	-0.213203	0.288138	-0.407429	0.190513	-0.3077	-0.0335941	0.277648	-0.378438	0.0390317	-0.303547
Block	9
w-star	0.523013
b-star	0.0375816
shot	1	2	3	4	5	6	7	8	9	10	11	12	13	14	15
time	1.38811	3.30695	4.67968	7.16011	12.9477	14.9132	16.8943	19.2811	21.2623	23.2123	24.9907	26.8469	29.0953	31.3418	34.1165
target	0.313625	-0.206808	-0.294483	-0.181337	0.0537259	0.360731	-0.108126	0.14707	-0.328413	0.170912	-0.284212	0.0698441	0.269531	-0.297074	0.322155
cursor	1.25397	-0.466276	0.286177	-0.600903	-0.557098	0.412452	-0.396246	0.113877	-0.384039	0.138116	-0.309045	-0.00901048	0.296339	-0.301803	0.561505
Block	10
w-star	1.62055
b-star	-0.0451117
shot	1	2	3	4	5	6	7	8	9	10	11	12	13	14	15
time	1.34132	2.79215	3.99325	5.49081	7.40973	8.68881	10.5298	13.1972	15.4302	17.676	19.4684	22.105	24.1171	26.0046	27.9702
target	0.155787	-0.27981	-0.0358195	-0.298592	0.360073	0.0879131	-0.324361	0.330266	-0.148214	0.313182	0.00762658	-0.419914	0.223702	-0.135379	0.150274
cursor	0.206479	-0.1394	-0.0348579	-0.134311	0.20663	-0.0379305	-0.130654	0.147592	-0.095819	0.317676	0.00276676	-0.269617	0.221314	-0.137666	0.139317
Block	11
w-star	1.74595
b-star	0.0899379
shot	1	2	3	4	5	6	7	8	9	10	11	12	13	14	15
time	1.32569	3.18221	4.8513	7.08387	8.84488	10.8107	12.6511	14.5543	16.2236	17.924	19.8582	21.7771	23.6179	25.3962	27.0497
target	0.27056	-0.33988	-0.161651	0.330314	0.0349165	0.292565	-0.31236	0.173576	-0.125581	0.136935	-0.252963	0.166831	0.35824	-0.401645	-0.145589
cursor	0.124586	-0.202276	-0.172638	0.336657	-0.0226786	0.204596	-0.229483	0.232152	-0.0723501	0.138216	-0.128932	0.210247	0.307963	-0.184553	-0.1047
Block	12
w-star	0.870646
b-star	0.131511
shot	1	2	3	4	5	6	7	8	9	10	11	12	13	14	15
time	1.29452	3.54282	5.78892	7.37842	10.1708	12.1988	13.9146	16.1767	18.6259	21.2778	23.2746	25.2403	27.2213	29.1406	30.9341
target	0.167453	-0.270992	0.100226	-0.105322	-0.323661	0.349525	-0.102933	0.395412	-0.362193	0.396446	-0.304325	-0.236506	0.0151734	0.255758	0.128143
cursor	0.443656	-0.397213	0.145987	-0.192557	-0.520435	0.450322	-0.309814	0.291629	-0.384442	0.709923	-0.238449	-0.112736	0.0634299	0.378536	0.00269624
Block	13
w-star	0.842913
b-star	0.000602611
shot	1	2	3	4	5	6	7	8	9	10	11	12	13	14	15
time	1.73287	3.64997	6.11479	7.97113	10.2196	12.5263	14.3359	16.5979	18.846	21.153	23.0718	25.677	28.1105	31.3085	33.1338
target	0.331859	0.255235	-0.404315	0.111786	-0.125703	0.317983	-0.388436	0.00756337	-0.201152	0.0691999	0.00390046	0.323554	-0.315421	0.290024	-0.189354
cursor	0.50607	0.0974238	0.0145423	0.212124	-0.278533	0.614464	-0.189672	0.0869141	-0.297849	0.297398	-0.139479	0.138557	-0.355906	0.639688	-0.108639
Block	14
w-star	0.787823
b-star	0.117098
shot	1	2	3	4	5	6	7	8	9	10	11	12	13	14	15
time	1.96547	3.26009	4.64868	6.6609	8.90947	10.4827	12.0272	15.1941	17.442	19.3124	20.9191	23.1674	25.7395	27.4555	29.7487
target	0.197356	-0.228072	-0.000444701	0.321469	-0.248841	-0.324005	-0.22825	0.204474	-0.255199	0.255066	0.0763959	0.388441	-0.209707	0.165419	-0.181682
cursor	0.339613	0.128215	-0.234714	0.334805	-0.587756	-0.129403	-0.334287	0.265399	-0.397877	0.121158	-0.0510397	0.363072	-0.426958	0.233294	-0.24941
Block	15
w-star	0.390034
b-star	-0.142931
shot	1	2	3	4	5	6	7	8	9	10	11	12	13	14	15
time	0.733009	2.65186	4.88431	6.89497	8.62649	10.015	11.6219	13.556	15.5682	17.3935	19.3905	21.4027	23.6959	25.3963	27.6739
target	-0.228599	0.191629	-0.213522	0.313172	-0.169372	0.0297008	0.15118	-0.125412	0.334605	-0.164122	0.353958	0.130715	-0.355449	0.0329286	-0.250222
cursor	0.160476	0.393634	-0.129699	1.43247	-0.110354	0.617472	0.205275	-0.0534153	0.82964	-0.248432	0.540249	-0.00250743	-0.496235	0.00963214	-0.345391
Block	16
w-star	1.15711
b-star	-0.173898
shot	1	2	3	4	5	6	7	8	9	10	11	12	13	14	15
time	1.73348	3.47844	5.27261	6.84819	8.39256	10.3737	12.0117	13.5405	14.8664	16.7072	18.5481	20.5448	22.2608	23.9768	25.8953
target	-0.0875413	-0.202587	0.261647	-0.123958	0.123407	-0.345567	0.195159	0.27526	0.160084	0.0119391	-0.254651	-0.353368	-0.23668	-0.00711569	0.285663
cursor	-0.0241101	-0.177467	0.32611	-0.167461	0.206255	-0.184199	0.180647	0.120271	0.158999	0.00775453	-0.170128	-0.227917	-0.209543	-0.0196221	0.133127
Block	17
w-star	0.972023
b-star	0.0715313
shot	1	2	3	4	5	6	7	8	9	10	11	12	13	14	15
time	1.34116	3.02593	5.27421	7.15991	8.95376	10.5919	12.1678	13.5091	15.1003	16.8786	18.6726	20.4509	21.9641	23.3836	25.1464
target	-0.426239	0.00208838	0.263535	-0.309035	0.324786	-0.227721	0.158712	-0.0197171	0.25295	-0.351161	0.339953	-0.241085	0.0672237	-0.227192	0.18392
cursor	-0.495838	-0.142634	0.347118	-0.430942	0.332033	-0.26149	0.161732	-0.0366638	0.165661	-0.347567	0.296081	-0.280692	0.146113	-0.219944	0.149256
Block	18
w-star	1.01149
b-star	0.127879
shot	1	2	3	4	5	6	7	8	9	10	11	12	13	14	15
time	0.95138	2.4802	4.04017	5.55352	7.25376	8.62652	10.2801	11.9025	14.1507	15.7556	17.4092	18.626	20.0144	21.5587	23.0407
target	-0.0589333	0.30231	-0.289185	0.0159286	0.289804	-0.0332087	0.377229	-0.400944	-0.0856412	-0.217715	0.312801	0.107337	0.206796	0.318286	-0.403973
cursor	-0.111448	0.136498	-0.333874	-0.0181282	0.232083	-0.250249	0.35518	-0.453951	-0.170339	-0.399047	0.102493	-0.221498	0.239089	0.247847	-0.422875
Block	19
w-star	0.262846
b-star	0.14627
shot	1	2	3	4	5	6	7	8	9	10	11	12	13	14	15
time	1.02919	1.93392	2.76076	4.27382	5.83399	7.42507	9.18784	11.0129	12.4951	13.8209	15.1158	16.7537	19.0016	20.9189	22.6192
target	0.14407	-0.0726292	0.375199	-0.195469	-0.261438	0.0784753	-0.100452	-0.278541	-0.0945197	0.21398	-0.0726768	-0.244028	0.244871	-0.0927256	0.298997
cursor	0.589189	-0.475714	0.094218	-1.14257	-0.138682	0.239723	-1.09132	-0.0251376	-0.413189	-0.307198	-0.0539596	-0.319749	0.00763584	-0.602275	0.254134
Block	20
w-star	1.72463
b-star	-0.216545
shot	1	2	3	4	5	6	7	8	9	10	11	12	13	14	15
time	0.904462	2.30851	3.58766	5.02296	6.66094	8.18996	9.57801	11.1692	12.4641	13.199	14.6168	16.0832	17.4094	18.7975	20.2796
target	-0.309987	0.362898	0.0685103	-0.358886	0.356102	-0.137747	0.250152	-0.231672	0.376646	-0.350567	-0.202391	-0.0418915	0.224954	-0.333738	0.274098
cursor	0.200235	0.199793	0.13493	0.00513318	0.280508	-0.0829684	0.234721	-0.106809	0.244552	0.267596	-0.240396	-0.0824193	0.274929	-0.19546	0.370894
Block	21
w-star	0.263125
b-star	0.143579
shot	1	2	3	4	5	6	7	8	9	10	11	12	13	14	15
time	0.779833	2.18397	2.93269	4.80451	6.64533	8.3301	10.5785	12.2457	13.6965	15.5217	17.4404	19.4373	21.044	22.448	24.008
target	0.213959	-0.14568	-0.372963	0.262513	-0.136448	0.210222	0.417867	-0.192935	0.219397	-0.293583	0.382007	-0.256076	0.17147	-0.162976	-0.34612
cursor	0.301591	-0.833001	1.03543	-0.351557	0.335259	-1.51645	0.145792	-0.934468	-0.0600433	-0.354343	0.217887	-0.961402	-0.320676	0.0255184	-0.515018
Block	22
w-star	1.33827
b-star	0.197251
shot	1	2	3	4	5	6	7	8	9	10	11	12	13	14	15
time	0.748541	2.21494	3.7905	5.75611	7.5033	9.31295	10.9976	12.7761	14.726	16.6448	18.2203	19.6088	21.2936	22.9941	24.8036
target	-0.247728	0.119874	-0.0351601	-0.245155	0.306037	-0.204041	0.187196	-0.269473	0.230425	-0.27595	0.236435	0.0185487	0.273763	-0.42615	0.344324
cursor	-0.0857627	-0.0326235	-0.0433975	-0.123403	0.0146493	-0.235684	0.136997	-0.298365	0.250854	-0.288299	0.196208	0.0290297	0.27053	-0.213771	0.299838
Block	23
w-star	1.35251
b-star	0.101923
shot	1	2	3	4	5	6	7	8	9	10	11	12	13	14	15
time	0.998215	2.37106	3.61896	5.10133	6.56737	8.43935	9.82785	10.9198	12.3548	13.6029	14.9757	16.6448	18.236	19.4996	20.8258
target	-0.0460546	0.20086	-0.0018781	-0.17837	0.208657	-0.355134	0.119798	-0.320697	0.268425	0.0861481	-0.014277	-0.289015	0.3175	-0.0503856	0.284926
cursor	0.118472	0.186952	-0.0141959	-0.218099	0.271354	-0.25584	0.255454	0.120166	0.165631	0.0469886	-0.0733251	-0.330079	0.298118	-0.112737	0.228509
Block	24
w-star	1.33389
b-star	-0.24772
shot	1	2	3	4	5	6	7	8	9	10	11	12	13	14	15
time	0.998131	2.29302	3.69687	4.97605	6.19293	7.76842	9.12566	10.7167	11.8867	13.2753	14.726	16.1611	17.6588	19.406	20.7943
target	-0.306051	0.230677	-0.0794334	0.285573	0.181923	-0.0895047	0.274379	-0.219542	0.166193	-0.135326	-0.359274	0.161668	-0.173531	-0.0455599	0.281915
cursor	0.0434739	0.178979	0.0229089	0.447149	0.191002	-0.0629926	0.427775	-0.0954203	0.117696	-0.0860309	-0.174245	0.198216	-0.152467	-0.0128624	0.25588
Block	25
w-star	1.0542
b-star	0.115077
shot	1	2	3	4	5	6	7	8	9	10	11	12	13	14	15
time	1.73288	2.77666	4.16504	5.80295	7.1913	8.39265	9.89012	11.3408	12.8074	14.3984	16.052	17.3935	18.8443	20.2017	21.434
target	0.0946979	0.299896	-0.101439	-0.386365	0.0395353	-0.209889	0.0077974	0.3191	0.165472	-0.33362	0.323973	-0.166904	0.295926	-0.204243	-0.0166172
cursor	-0.323676	-0.195917	0.285475	-0.356623	-0.193425	-0.19299	-0.0842401	0.116482	-0.0141162	-0.389106	0.41535	-0.236253	0.146734	-0.117448	-0.000670901
Block	26
w-star	0.428333
b-star	0.181448
shot	1	2	3	4	5	6	7	8	9	10	11	12	13	14	15
time	0.982529	2.19933	3.94645	5.38171	7.01964	8.06487	9.67151	11.5436	13.1348	14.2424	15.9584	17.5807	19.2188	20.4043	21.777
target	-0.309607	-0.0118909	0.186302	0.324077	-0.200858	0.295007	-0.294222	0.217645	-0.411758	0.0290302	-0.225117	0.296228	-0.220274	0.400301	-0.157674
cursor	-0.690054	-0.0183905	0.304818	-0.0272338	-0.635425	-0.160739	-0.483164	0.680017	-0.217508	0.0141301	-0.352796	0.261101	-0.397084	0.160045	0.0614133
Block	27
w-star	0.659183
b-star	0.215819
shot	1	2	3	4	5	6	7	8	9	10	11	12	13	14	15
time	0.966932	2.62064	3.79063	4.96058	6.42693	7.86213	9.31295	10.67	11.6997	12.9789	14.4765	16.2548	18.0644	19.4372	21.0908
target	0.264918	-0.359671	0.319287	-0.0542966	0.327129	-0.164725	-0.402054	0.0338113	-0.137274	0.0527965	0.160081	0.289666	-0.353425	0.014185	0.203771
cursor	0.447331	-0.167341	0.0906412	-0.0064903	0.242687	-0.159695	-0.347841	0.256914	0.104451	-0.0633048	0.132904	0.332543	-0.296355	0.149773	0.198941
Block	28
w-star	0.778719
b-star	0.244179
shot	1	2	3	4	5	6	7	8	9	10	11	12	13	14	15
time	1.13852	2.58947	4.11817	5.50654	7.0509	8.86059	10.1865	11.5438	12.7449	14.3207	16.2081	17.7367	18.8911	20.5759	22.1518
target	-0.226611	0.266035	-0.421138	0.114445	-0.353847	0.316946	-0.127962	0.180864	0.053308	0.398727	-0.21348	0.154426	0.00776239	-0.116874	-0.333595
cursor	-0.239189	0.304234	-0.342083	0.143361	-0.233972	0.286346	-0.203452	0.312354	0.176155	0.315924	-0.356048	0.346796	-0.068901	-0.354832	-0.26096
Block	29
w-star	1.3557
b-star	0.193424
shot	1	2	3	4	5	6	7	8	9	10	11	12	13	14	15
time	1.21648	2.96364	4.32092	7.58126	8.61076	9.87447	11.1848	12.6668	14.1019	15.5528	17.0348	18.4698	19.9675	21.3404	22.9471
target	0.169971	-0.380108	0.172394	-0.275711	-0.386023	0.338668	-0.217093	0.387103	-0.137151	0.0963027	-0.223103	0.205208	-0.339836	0.361397	-0.155367
cursor	0.28051	-0.163405	-0.216221	-0.380236	-0.256847	-0.0952885	-0.234179	0.117352	-0.266604	0.0318404	-0.273566	0.130218	-0.365589	0.427422	-0.262931
Block	30
w-star	0.991753
b-star	-0.0216105
shot	1	2	3	4	5	6	7	8	9	10	11	12	13	14	15
time	1.01386	2.71423	3.97788	5.33502	6.59865	7.89347	9.18817	10.561	12.2302	13.603	14.9288	16.3017	17.6746	19.1252	21.1378
target	0.392505	-0.219991	0.334028	0.153288	0.0138946	-0.13755	0.0342938	-0.135877	-0.417038	0.375474	-0.0672444	-0.413749	0.0206441	0.230305	-0.105562
cursor	0.429539	-0.0647002	0.272853	-0.229796	-0.06969	-0.210021	-0.0742178	-0.190986	-0.350599	0.269557	-0.15501	-0.304397	0.0485566	0.276703	-0.0828114
Long block
w-star	1
b-star	0
shot	1	2	3	4	5	6	7	8	9	10	11	12	13	14	15	16	17	18	19	20	21	22	23	24	25	26	27	28	29	30	31	32	33	34	35	36	37	38	39	40	41	42	43	44	45	46	47	48	49
time	1.30981	2.58893	3.94616	5.39716	6.64482	8.09565	9.6867	11.1689	12.526	13.9144	15.1467	16.6911	18.9236	20.5911	22.2758	23.9451	25.5989	27.2988	28.703	30.3876	32.0881	33.5856	35.0365	36.3624	38.0317	39.8411	42.0891	43.8192	45.3325	46.6582	48.2339	49.6068	51.2292	52.7422	54.1929	55.7531	57.2507	58.5142	60.0272	61.5094	62.8197	64.3331	65.7058	67.2813	68.7944	70.0736	71.3059	72.8972	74.2233
target	0.125347	0.25726	0.055874	-0.157033	-0.315333	-0.0634887	-0.388778	0.156118	-0.111454	0.360894	-0.0106058	-0.22276	-0.338619	-0.027418	0.183381	0.318939	-0.408601	0.215423	0.416963	-0.0479948	0.134002	-0.32162	0.138063	0.000962678	0.128905	0.315703	-0.241469	-0.392451	-0.208557	-0.0200755	0.356747	0.191092	-0.261145	0.167878	-0.383825	-0.280565	0.2739	0.0961865	-0.317495	0.267304	0.00672541	0.418123	0.184583	-0.198051	0.140574	0.27297	0.135799	-0.239184	0.19446
cursor	-0.161138	0.11107	0.0338771	-0.347599	-0.215726	-0.00778959	-0.304833	0.12778	-0.161138	0.222935	-0.120265	-0.239125	-0.327254	-0.0569404	0.14675	0.205737	-0.225409	0.465879	0.0371762	-0.0867241	0.248503	-0.263716	0.20647	-0.13728	0.0751161	0.288215	-0.296554	-0.324658	-0.228983	-0.0694648	0.298357	0.140671	-0.194709	0.184965	-0.197764	-0.269856	0.310239	-0.0867241	-0.254949	0.52233	-0.0460655	0.234818	-0.0685178	-0.217162	0.294294	0.081195	0.0404448	-0.379246	-0.157838
[truncated: 51 more columns]

## Sheet: Sheet3
Subject	3
Block	1
w-star	0.794834
b-star	0.0386092
shot	1	2	3	4	5	6	7	8	9	10	11	12	13	14	15
time	1.77793	4.33617	6.3643	8.23628	10.7166	12.2767	14.0548	16.3035	18.5492	22.3093	24.1947	26.1604	30.2008	32.4489	34.4596
target	-0.0461452	0.343228	-0.215856	-0.0935619	0.401629	0.0594628	-0.323764	0.287709	-0.32439	-0.0191093	-0.0873414	-0.38496	0.303497	-0.207991	0.306164
cursor	-0.150997	0.0268678	-0.880176	-0.44539	-0.0518803	-0.101458	-0.668413	0.00315495	-0.375904	-0.15215	-0.185548	-0.478403	0.24036	0.00888138	0.485597
Block	2
w-star	1.43619
b-star	0.249244
shot	1	2	3	4	5	6	7	8	9	10	11	12	13	14	15
time	1.7332	4.69551	6.27105	7.79996	9.57817	10.8573	13.5405	15.2097	16.8477	18.7513	20.467	22.0737	24.6481	26.2388	28.2045
target	0.0383359	-0.173263	-0.0310581	-0.119006	0.110936	0.00554449	0.160029	0.281928	-0.0358632	-0.299526	0.379855	-0.269117	-0.0401945	-0.267205	0.202129
cursor	-0.125603	-0.225039	-0.16106	-0.190348	0.0699295	-0.133388	-0.0228703	0.312553	-0.156295	-0.291741	0.134462	-0.279064	-0.0750236	-0.285509	0.131293
Block	3
w-star	0.782165
b-star	-0.240988
shot	1	2	3	4	5	6	7	8	9	10	11	12	13	14	15
time	2.43336	5.10095	8.42365	10.2178	12.62	14.3984	16.1455	19.3279	20.8879	22.7287	25.1154	26.7691	28.2354	29.7798	31.2462
target	-0.404068	0.219167	-0.172162	0.386544	0.0295641	0.361835	-0.18657	-0.03413	-0.21413	-0.349942	0.300542	0.0963165	0.339827	-0.186187	0.149733
cursor	0.140285	0.343761	-0.780006	0.887953	0.255145	0.300176	-0.340482	0.100605	-0.247765	-0.326735	0.658583	0.0185893	0.287561	-0.281704	0.0529186
Block	4
w-star	0.550818
b-star	0.191238
shot	1	2	3	4	5	6	7	8	9	10	11	12	13	14	15
time	1.37258	4.05564	6.3038	9.21921	12.4016	14.3672	16.3639	18.2204	20.1706	21.6835	23.1031	25.4274	27.3622	28.8594	30.3726
target	0.334218	-0.377675	0.281851	-0.268899	0.0505284	-0.348749	0.360726	-0.314162	0.34294	0.163231	-0.19896	0.335925	-0.159863	0.010758	-0.408287
cursor	-0.412629	-0.777821	-0.223295	-0.283411	0.272946	-0.828233	0.0798402	-0.481453	0.500657	-0.15192	-0.300326	1.0416	-0.614719	-0.0801568	-0.452226
Block	5
w-star	1.57489
b-star	-0.0688091
shot	1	2	3	4	5	6	7	8	9	10	11	12	13	14	15
time	1.94963	3.60333	5.24142	7.05083	9.07879	10.6857	12.5575	13.9773	15.4283	16.91	18.4232	20.0925	21.6837	23.9458	25.7394
target	0.245904	-0.125693	0.385861	-0.195646	-0.382017	-0.27162	0.184432	0.0902358	-0.0721476	0.268084	-0.259746	0.111604	-0.352667	0.381216	-0.203773
cursor	0.324049	0.0527301	0.379368	-0.144261	-0.17931	-0.212653	0.337199	0.0813594	-0.092705	0.24365	-0.385108	0.0842495	-0.186895	0.265723	-0.285041
Block	6
w-star	1.0031
b-star	0.0505531
shot	1	2	3	4	5	6	7	8	9	10	11	12	13	14	15
time	1.24779	3.26025	4.61741	6.19296	7.90899	9.40642	11.9181	13.7276	15.7556	17.425	19.141	20.8255	22.3545	24.1016	25.7863
target	-0.168245	0.114237	-0.248636	0.290569	-0.210641	0.193526	-0.194853	-0.31158	0.303591	0.237262	-0.134349	0.110232	-0.0906003	0.269409	-0.045964
cursor	-0.740586	0.119745	-0.457951	0.377195	-0.420737	0.25115	-0.223188	-0.427589	0.321923	-0.0106253	-0.18095	0.166155	-0.19374	0.282516	-0.0236287
Block	7
w-star	0.657172
b-star	-0.0566597
shot	1	2	3	4	5	6	7	8	9	10	11	12	13	14	15
time	1.7325	5.47667	6.73856	8.04887	9.40624	10.7009	12.4325	14.2265	15.9425	17.6898	19.3899	20.6225	22.0891	23.6176	25.1776
target	-0.156944	0.191178	-0.0610622	0.301982	-0.322537	-0.167748	0.0849531	-0.250246	0.265599	-0.256731	0.389105	0.140265	-0.26348	0.365909	-0.295109
cursor	0.00319866	0.414853	-0.333293	0.468076	-0.129418	-0.0794483	0.0290898	-0.262917	0.0974664	-0.281557	0.256811	0.00910201	-0.481341	0.161055	-0.381449
Block	8
w-star	1.13271
b-star	0.191889
shot	1	2	3	4	5	6	7	8	9	10	11	12	13	14	15
time	0.748499	2.57388	6.0213	7.50335	9.04772	10.8417	13.6185	15.2721	17.2844	18.9536	20.5916	22.9472	25.1951	26.6755	28.3758
target	-0.312468	0.295441	0.391365	0.177946	-0.0912622	-0.280897	0.347534	-0.22709	0.211028	-0.227363	-0.11252	0.209805	-0.229753	0.0665439	-0.17732
cursor	-0.377495	0.0749805	0.270097	-0.068599	-0.0212965	-0.211774	0.202864	-0.590922	-0.0185457	-0.566678	-0.313472	-0.0508808	-0.176203	-0.104979	-0.208079
Block	9
w-star	0.523013
b-star	0.0375816
shot	1	2	3	4	5	6	7	8	9	10	11	12	13	14	15
time	1.73338	3.43169	5.67968	7.30041	8.92274	10.6855	12.62	14.2735	15.9739	17.4247	18.9066	20.3263	21.9332	23.3527	24.7411
target	0.313625	-0.206808	-0.294483	-0.181337	0.0537259	0.360731	-0.108126	0.14707	-0.328413	0.170912	-0.284212	0.0698441	0.269531	-0.297074	0.322155
cursor	0.724869	-0.0541588	-0.515688	-0.199007	0.0170389	0.637084	-0.183588	0.156748	-0.461487	0.304283	-0.226984	0.0415697	0.356557	-0.582447	0.214512
Block	10
w-star	1.62055
b-star	-0.0451117
shot	1	2	3	4	5	6	7	8	9	10	11	12	13	14	15
time	1.74727	3.19777	4.7266	6.67666	8.57985	10.0306	11.965	13.6966	15.2877	16.9568	18.5168	20.2485	21.8708	23.5401	25.3496
target	0.155787	-0.27981	-0.0358195	-0.298592	0.360073	0.0879131	-0.324361	0.330266	-0.148214	0.313182	0.00762658	-0.419914	0.223702	-0.135379	0.150274
cursor	0.0534734	-0.136761	-0.00417006	-0.373405	0.287026	0.064708	-0.328655	0.263915	-0.176365	0.247572	0.0737749	-0.211709	0.196489	-0.0584959	0.126253
Block	11
w-star	1.74595
b-star	0.0899379
shot	1	2	3	4	5	6	7	8	9	10	11	12	13	14	15
time	1.29472	4.43026	6.00571	7.86219	9.59382	11.1537	13.4021	15.2565	16.8009	18.4389	20.2484	22.5576	24.5228	26.4259	28.6737
target	0.27056	-0.33988	-0.161651	0.330314	0.0349165	0.292565	-0.31236	0.173576	-0.125581	0.136935	-0.252963	0.166831	0.35824	-0.401645	-0.145589
cursor	0.0750373	-0.383763	-0.133184	0.261598	-0.0984893	0.203161	-0.265822	0.107388	-0.19848	-0.0335262	-0.282233	0.0886667	0.169499	-0.624265	-0.21797
Block	12
w-star	0.870646
b-star	0.131511
shot	1	2	3	4	5	6	7	8	9	10	11	12	13	14	15
time	2.3867	5.60015	7.8483	9.59359	11.4971	13.8524	15.3032	17.066	18.5638	20.5919	22.8394	24.5695	26.1451	27.8921	29.5303
target	0.167453	-0.270992	0.100226	-0.105322	-0.323661	0.349525	-0.102933	0.395412	-0.362193	0.396446	-0.304325	-0.236506	0.0151734	0.255758	0.128143
cursor	-0.0261093	-0.356654	0.0150114	-0.243537	-0.466016	0.144794	-0.246975	0.560983	-0.121403	0.211808	-0.546538	-0.173961	-0.0743524	0.244368	0.0107309
Block	13
w-star	0.842913
b-star	0.000602611
shot	1	2	3	4	5	6	7	8	9	10	11	12	13	14	15
time	1.20136	2.79231	4.69545	6.20868	7.58148	9.1882	10.9666	12.433	14.9914	16.7853	18.1894	20.1705	21.98	23.6648	26.0828
target	0.331859	0.255235	-0.404315	0.111786	-0.125703	0.317983	-0.388436	0.00756337	-0.201152	0.0691999	0.00390046	0.323554	-0.315421	0.290024	-0.189354
cursor	0.356433	0.0343295	-0.522865	0.0949595	-0.223013	0.202738	-0.175212	0.0291833	-0.175212	0.00830892	-0.050944	0.380497	-0.157853	0.519696	0.0208118
Block	14
w-star	0.787823
b-star	0.117098
shot	1	2	3	4	5	6	7	8	9	10	11	12	13	14	15
time	1.34161	3.71269	5.06985	6.70779	8.12732	9.34419	10.4049	12.199	14.4469	16.0989	17.3783	19.1877	20.7633	22.4481	25.0531
target	0.197356	-0.228072	-0.000444701	0.321469	-0.248841	-0.324005	-0.22825	0.204474	-0.255199	0.255066	0.0763959	0.388441	-0.209707	0.165419	-0.181682
cursor	0.353766	-0.347432	-0.0425869	0.284708	-0.269418	-0.206913	-0.212574	0.566017	-0.850492	-0.00241653	-0.275466	0.206927	-0.386478	0.157567	-0.324322
Block	15
w-star	0.390034
b-star	-0.142931
shot	1	2	3	4	5	6	7	8	9	10	11	12	13	14	15
time	0.920148	2.49579	3.65026	5.16341	6.66106	8.08046	9.46895	11.1849	13.433	15.4592	17.8772	19.4684	21.2937	23.0564	24.7568
target	-0.228599	0.191629	-0.213522	0.313172	-0.169372	0.0297008	0.15118	-0.125412	0.334605	-0.164122	0.353958	0.130715	-0.355449	0.0329286	-0.250222
cursor	0.117948	0.277094	-0.638073	1.03108	-0.245534	0.182171	0.0467557	-0.217965	0.314531	-0.215694	0.601886	0.117948	-0.326673	0.289312	-0.118499
Block	16
w-star	1.15711
b-star	-0.173898
shot	1	2	3	4	5	6	7	8	9	10	11	12	13	14	15
time	0.764257	2.60499	4.85295	7.09947	8.73575	10.9838	13.7588	15.4125	16.9725	18.3921	20.3732	22.0111	23.2592	25.88	28.1575
target	-0.0875413	-0.202587	0.261647	-0.123958	0.123407	-0.345567	0.195159	0.27526	0.160084	0.0119391	-0.254651	-0.353368	-0.23668	-0.00711569	0.285663
cursor	0.0213769	-0.129234	0.233209	-0.361368	0.0806973	-0.243255	0.25718	0.273628	0.0551687	0.0822549	-0.238609	-0.294313	-0.244021	-0.14085	0.329965
Block	17
w-star	0.972023
b-star	0.0715313
shot	1	2	3	4	5	6	7	8	9	10	11	12	13	14	15
time	2.13695	3.54087	5.11659	6.41133	7.76845	8.92283	10.1709	11.3097	13.0724	14.414	15.8491	17.0504	18.2827	19.4996	21.044
target	-0.426239	0.00208838	0.263535	-0.309035	0.324786	-0.227721	0.158712	-0.0197171	0.25295	-0.351161	0.339953	-0.241085	0.0672237	-0.227192	0.18392
cursor	-0.604983	-0.114979	0.136685	-0.447504	0.141808	-0.162276	-0.0376694	-0.122961	0.410034	-0.302564	0.0357746	-0.216298	-0.0155451	-0.210484	0.0523678
Block	18
w-star	1.01149
b-star	0.127879
shot	1	2	3	4	5	6	7	8	9	10	11	12	13	14	15
time	0.888662	2.30828	4.18028	5.42822	7.42556	8.68843	10.2329	11.9645	13.1815	14.5075	16.0049	17.1125	18.7816	20.4822	22.0888
target	-0.0589333	0.30231	-0.289185	0.0159286	0.289804	-0.0332087	0.377229	-0.400944	-0.0856412	-0.217715	0.312801	0.107337	0.206796	0.318286	-0.403973
cursor	-0.127545	0.17138	-0.444438	-0.15853	0.225409	-0.0992769	0.247485	-0.498437	-0.0927234	-0.332908	0.127831	0.0116193	0.160961	0.20454	-0.678703
Block	19
w-star	0.262846
b-star	0.14627
shot	1	2	3	4	5	6	7	8	9	10	11	12	13	14	15
time	2.32423	3.49413	5.00733	6.42701	8.79844	10.3738	11.5592	13.1194	14.6636	16.2705	17.8773	19.5776	21.3404	23.0875	24.5851
target	0.14407	-0.0726292	0.375199	-0.195469	-0.261438	0.0784753	-0.100452	-0.278541	-0.0945197	0.21398	-0.0726768	-0.244028	0.244871	-0.0927256	0.298997
cursor	0.393595	-0.392153	0.264477	-0.698154	-0.244092	0.558043	0.00693853	-0.779972	-0.614245	-0.291392	-0.0292052	-0.370885	0.439268	-0.189818	0.0731826
Block	20
w-star	1.72463
b-star	-0.216545
shot	1	2	3	4	5	6	7	8	9	10	11	12	13	14	15
time	1.41944	3.05741	4.25865	6.11504	8.06495	10.7949	12.5265	14.024	15.631	16.9725	18.4701	19.6245	21.1843	23.4325	25.2716
target	-0.309987	0.362898	0.0685103	-0.358886	0.356102	-0.137747	0.250152	-0.231672	0.376646	-0.350567	-0.202391	-0.0418915	0.224954	-0.333738	0.274098
cursor	0.083546	0.237715	0.170886	0.0172662	0.24	-0.037412	0.390219	0.034217	0.407134	-0.0259875	-0.0540263	-0.0652737	0.403184	-0.454274	0.296024
Block	21
w-star	0.263125
b-star	0.143579
shot	1	2	3	4	5	6	7	8	9	10	11	12	13	14	15
time	1.13846	2.38632	3.85275	5.2725	6.86359	8.32999	9.59373	11.5902	13.1191	14.7103	16.2547	17.8148	19.4682	20.7318	22.5725
target	0.213959	-0.14568	-0.372963	0.262513	-0.136448	0.210222	0.417867	-0.192935	0.219397	-0.293583	0.382007	-0.256076	0.17147	-0.162976	-0.34612
cursor	-0.315451	-0.0134894	-2.06639	-0.414596	-0.324159	0.61644	0.312969	-0.652126	-0.262744	-0.121225	0.487459	-0.538005	0.493844	-0.216307	-0.392538
Block	22
w-star	1.33827
b-star	0.197251
shot	1	2	3	4	5	6	7	8	9	10	11	12	13	14	15
time	1.10774	2.57389	3.89984	5.31938	6.75458	8.11177	9.51576	11.1693	12.4645	13.9148	15.5373	16.8945	18.439	20.4046	21.8553
target	-0.247728	0.119874	-0.0351601	-0.245155	0.306037	-0.204041	0.187196	-0.269473	0.230425	-0.27595	0.236435	0.0185487	0.273763	-0.42615	0.344324
cursor	-0.055267	-0.00657898	-0.0490812	-0.194849	0.0512623	-0.129201	0.105063	-0.358763	-0.0506333	-0.369012	0.168018	-0.0113725	0.224444	-0.466684	0.244394
Block	23
w-star	1.35251
b-star	0.101923
shot	1	2	3	4	5	6	7	8	9	10	11	12	13	14	15
time	1.18528	2.49602	3.68168	5.17889	6.91042	8.6577	10.1864	11.6997	13.1816	14.5701	15.6464	16.9881	18.3919	19.6711	20.966
target	-0.0460546	0.20086	-0.0018781	-0.17837	0.208657	-0.355134	0.119798	-0.320697	0.268425	0.0861481	-0.014277	-0.289015	0.3175	-0.0503856	0.284926
cursor	-0.0987114	0.0607658	-0.0640876	-0.22955	0.297779	-0.3818	0.0098126	-0.409603	0.221417	-0.0415923	-0.0282668	-0.352461	0.136202	-0.0663688	0.213151
Block	24
w-star	1.33389
b-star	-0.24772
shot	1	2	3	4	5	6	7	8	9	10	11	12	13	14	15
time	1.15411	2.38659	3.65059	4.97625	6.13064	7.81559	9.21959	10.9509	12.4798	13.8527	15.1785	16.4268	17.6744	19.0941	20.4356
target	-0.306051	0.230677	-0.0794334	0.285573	0.181923	-0.0895047	0.274379	-0.219542	0.166193	-0.135326	-0.359274	0.161668	-0.173531	-0.0455599	0.281915
cursor	0.00342017	0.346385	0.0494969	0.434347	0.176139	-0.0507405	0.313819	-0.216291	0.263712	-0.0634964	-0.156337	0.122207	-0.118756	0.0805963	0.332278
Block	25
w-star	1.0542
b-star	0.115077
shot	1	2	3	4	5	6	7	8	9	10	11	12	13	14	15
time	0.920435	2.21506	3.43188	5.00728	6.3338	7.70619	9.06329	10.4986	11.6061	13.0881	14.4297	15.5997	16.8945	18.2985	19.4684
target	0.0946979	0.299896	-0.101439	-0.386365	0.0395353	-0.209889	0.0077974	0.3191	0.165472	-0.33362	0.323973	-0.166904	0.295926	-0.204243	-0.0166172
cursor	-0.361896	0.0627304	-0.0829072	-0.389656	-0.0815453	-0.360505	0.0686417	0.395066	0.119467	-0.381456	0.160295	-0.0935127	0.293966	-0.204233	-0.0471787
Block	26
w-star	0.428333
b-star	0.181448
shot	1	2	3	4	5	6	7	8	9	10	11	12	13	14	15
time	0.966974	2.21501	3.82176	5.44424	7.00419	8.59532	9.87441	11.1692	12.9008	14.3829	15.5999	16.9723	18.2203	19.6556	20.9347
target	-0.309607	-0.0118909	0.186302	0.324077	-0.200858	0.295007	-0.294222	0.217645	-0.411758	0.0290302	-0.225117	0.296228	-0.220274	0.400301	-0.157674
cursor	-1.10626	-0.250813	0.222162	0.541519	-0.475033	0.298043	-0.052694	0.197557	-0.40443	-0.104399	-0.268642	0.166107	-0.367202	0.276291	-0.268642
Block	27
w-star	0.659183
b-star	0.215819
shot	1	2	3	4	5	6	7	8	9	10	11	12	13	14	15
time	0.998189	2.2307	3.58786	4.97613	6.33338	7.50332	8.96965	10.1086	11.2941	12.4953	13.7902	15.038	16.0991	17.1597	18.3923
target	0.264918	-0.359671	0.319287	-0.0542966	0.327129	-0.164725	-0.402054	0.0338113	-0.137274	0.0527965	0.160081	0.289666	-0.353425	0.014185	0.203771
cursor	0.0708998	-0.268458	0.28027	-0.110573	0.291577	-0.164561	-0.294826	0.0215926	-0.222626	0.0426315	0.0269218	0.37286	-0.172392	-0.0904608	0.251399
Block	28
w-star	0.778719
b-star	0.244179
shot	1	2	3	4	5	6	7	8	9	10	11	12	13	14	15
time	0.826525	2.0279	3.24452	4.30537	5.50669	6.72335	7.86199	8.95401	10.249	11.6216	13.0256	14.2424	15.3811	16.6136	17.8773
target	-0.226611	0.266035	-0.421138	0.114445	-0.353847	0.316946	-0.127962	0.180864	0.053308	0.398727	-0.21348	0.154426	0.00776239	-0.116874	-0.333595
cursor	-0.338788	0.314041	-0.258097	-0.0175911	-0.357971	0.214912	-0.229147	0.0193223	-0.139315	0.251315	-0.594789	0.0769871	-0.0965174	-0.111424	-0.312035
Block	29
w-star	1.3557
b-star	0.193424
shot	1	2	3	4	5	6	7	8	9	10	11	12	13	14	15
time	0.966943	2.43343	3.71282	5.03849	6.73911	8.48658	10.873	12.7918	14.2894	15.7713	17.4093	19.1564	21.1534	24.086	25.8491
target	0.169971	-0.380108	0.172394	-0.275711	-0.386023	0.338668	-0.217093	0.387103	-0.137151	0.0963027	-0.223103	0.205208	-0.339836	0.361397	-0.155367
cursor	0.0700556	-0.173229	0.0322009	-0.129741	-0.345152	0.154936	-0.217708	0.233845	-0.140128	0.0856257	-0.264598	0.240267	-0.679987	0.339162	-0.299141
Block	30
w-star	0.991753
b-star	-0.0216105
shot	1	2	3	4	5	6	7	8	9	10	11	12	13	14	15
time	1.04502	2.63619	4.32088	5.45962	6.70774	8.01807	9.21932	10.5142	12.2146	13.7901	15.0381	16.3485	17.5496	18.7819	20.0144
target	0.392505	-0.219991	0.334028	0.153288	0.0138946	-0.13755	0.0342938	-0.135877	-0.417038	0.375474	-0.0672444	-0.413749	0.0206441	0.230305	-0.105562
cursor	0.552776	-0.315485	0.241435	0.0801589	-0.0238883	-0.196931	0.0632489	-0.132217	-0.599536	0.312402	0.0290285	-0.285392	0.0298602	0.235798	-0.19422
Long block
w-star	1
b-star	0
shot	1	2	3	4	5	6	7	8	9	10	11	12	13	14	15	16	17	18	19	20	21	22	23	24	25	26	27	28	29	30	31	32	33	34	35	36	37	38	39	40	41	42	43	44	45	46	47	48	49
time	1.41938	2.87018	3.97781	5.17897	6.67655	7.84644	9.14141	10.4517	11.6685	12.9476	14.18	15.3502	16.7072	18.1579	19.7025	21.0283	22.526	23.696	25.4278	26.6131	27.7987	29.0624	30.3414	31.5583	32.9159	34.179	35.4273	36.6282	37.7203	39.0461	40.4657	41.589	43.0712	44.2725	45.5356	46.6277	48.0003	49.1704	50.434	51.6508	52.9299	54.3029	55.6443	56.8455	58.0312	59.1236	60.5429	61.7595	62.9454
target	0.125347	0.25726	0.055874	-0.157033	-0.315333	-0.0634887	-0.388778	0.156118	-0.111454	0.360894	-0.0106058	-0.22276	-0.338619	-0.027418	0.183381	0.318939	-0.408601	0.215423	0.416963	-0.0479948	0.134002	-0.32162	0.138063	0.000962678	0.128905	0.315703	-0.241469	-0.392451	-0.208557	-0.0200755	0.356747	0.191092	-0.261145	0.167878	-0.383825	-0.280565	0.2739	0.0961865	-0.317495	0.267304	0.00672541	0.418123	0.184583	-0.198051	0.140574	0.27297	0.135799	-0.239184	0.19446
cursor	-0.0223302	0.278684	0.0581012	-0.238392	-0.350318	-0.0596285	-0.381048	0.0701063	-0.188844	0.262555	-0.16798	-0.129185	-0.237201	-0.00531525	0.181849	0.291942	-0.278684	0.269795	0.347385	0.000641496	0.192388	-0.212427	0.179344	0.03739	0.336205	0.237078	-0.277493	-0.174242	-0.196328	0.0723668	0.37387	0.174395	-0.416575	0.124511	-0.149774	-0.113636	0.307643	0.0340909	-0.325849	0.228189	-0.0265152	0.408236	0.0723668	-0.224065	0.320076	0.0133798	0.075055	-0.222293	0.160313
[truncated: 51 more columns]

## Sheet: Sheet4
Subject	4
Block	1
w-star	0.794834
b-star	0.0386092
shot	1	2	3	4	5	6	7	8	9	10	11	12	13	14	15
time	1.98051	5.02263	9.18775	11.5122	14.1329	16.5041	19.0157	21.34	24.226	26.7374	28.6719	31.1522	33.7574	36.0056	39.1705
target	-0.0461452	0.343228	-0.215856	-0.0935619	0.401629	0.0594628	-0.323764	0.287709	-0.32439	-0.0191093	-0.0873414	-0.38496	0.303497	-0.207991	0.306164
cursor	-0.523139	0.0487358	-0.337318	-0.0485367	0.287785	-0.367334	-0.377595	0.0246387	-0.308839	-0.0088744	-0.102111	-0.396619	0.0644547	-0.213066	0.271798
Block	2
w-star	1.43619
b-star	0.249244
shot	1	2	3	4	5	6	7	8	9	10	11	12	13	14	15
time	1.73291	4.05567	5.97471	7.97119	9.79639	11.8086	14.057	15.8648	17.7522	19.5618	21.8104	24.7722	27.1589	29.4073	31.9169
target	0.0383359	-0.173263	-0.0310581	-0.119006	0.110936	0.00554449	0.160029	0.281928	-0.0358632	-0.299526	0.379855	-0.269117	-0.0401945	-0.267205	0.202129
cursor	-0.126071	-0.16476	-0.118967	-0.215999	-0.00102628	-0.068983	0.132569	0.270077	-0.0536263	-0.198324	0.159517	-0.477191	-0.186562	-0.386965	-0.146341
Block	3
w-star	0.782165
b-star	-0.240988
shot	1	2	3	4	5	6	7	8	9	10	11	12	13	14	15
time	2.33961	4.89809	7.67491	9.6404	12.2456	14.1332	16.9256	18.7819	20.7944	23.2436	25.4915	27.2995	28.9997	31.9326	34.3192
target	-0.404068	0.219167	-0.172162	0.386544	0.0295641	0.361835	-0.18657	-0.03413	-0.21413	-0.349942	0.300542	0.0963165	0.339827	-0.186187	0.149733
cursor	-0.298498	0.873385	-0.11701	0.425347	0.257567	0.460223	-0.279947	-0.0281985	-0.447922	-0.365282	0.422144	0.334622	0.327709	-0.427848	0.266081
Block	4
w-star	0.550818
b-star	0.191238
shot	1	2	3	4	5	6	7	8	9	10	11	12	13	14	15
time	1.43481	4.28984	7.14451	9.92138	11.8243	14.0724	16.3187	18.6883	20.9366	23.6492	27.5805	30.4973	32.7594	35.2245	37.9228
target	0.334218	-0.377675	0.281851	-0.268899	0.0505284	-0.348749	0.360726	-0.314162	0.34294	0.163231	-0.19896	0.335925	-0.159863	0.010758	-0.408287
cursor	-0.253963	-0.658032	0.358795	-0.858735	0.0584333	-0.432095	0.4574	-0.462264	0.583235	-0.275536	-0.331826	-0.0960733	-0.135726	0.0429605	-0.478181
Block	5
w-star	1.57489
b-star	-0.0688091
shot	1	2	3	4	5	6	7	8	9	10	11	12	13	14	15
time	1.43483	3.72812	6.0681	8.06478	10.0929	11.7777	13.5406	15.2252	17.4733	19.7195	21.6991	23.5244	25.7726	27.6426	29.499
target	0.245904	-0.125693	0.385861	-0.195646	-0.382017	-0.27162	0.184432	0.0902358	-0.0721476	0.268084	-0.259746	0.111604	-0.352667	0.381216	-0.203773
cursor	0.299725	-0.0886123	0.363152	-0.233213	-0.386446	-0.241651	0.227842	0.129269	0.00937889	0.199562	-0.305892	0.0427603	-0.512252	0.379406	-0.332368
Block	6
w-star	1.0031
b-star	0.0505531
shot	1	2	3	4	5	6	7	8	9	10	11	12	13	14	15
time	1.20107	3.4489	5.77181	7.51897	9.32858	11.5764	13.8683	16.3641	18.6416	20.2329	21.8396	23.4309	24.8971	26.6131	28.2357
target	-0.168245	0.114237	-0.248636	0.290569	-0.210641	0.193526	-0.194853	-0.31158	0.303591	0.237262	-0.134349	0.110232	-0.0906003	0.269409	-0.045964
cursor	-0.553208	0.410724	-0.376154	0.0534786	-0.452926	0.164663	-0.219869	-0.393604	0.310503	0.203064	-0.257813	0.0962043	-0.167185	0.223163	0.0188229
Block	7
w-star	0.657172
b-star	-0.0566597
shot	1	2	3	4	5	6	7	8	9	10	11	12	13	14	15
time	2.79219	4.39914	5.99018	7.50395	9.8123	12.3862	14.0087	16.988	18.8134	20.4982	22.4639	24.0392	26.2873	27.9548	29.8113
target	-0.156944	0.191178	-0.0610622	0.301982	-0.322537	-0.167748	0.0849531	-0.250246	0.265599	-0.256731	0.389105	0.140265	-0.26348	0.365909	-0.295109
cursor	-0.142619	0.276101	-0.228985	0.470865	-0.732722	-0.115008	0.228595	-0.416079	0.288791	-0.410548	0.613336	0.035272	-0.409618	0.417968	-0.216574
Block	8
w-star	1.13271
b-star	0.191889
shot	1	2	3	4	5	6	7	8	9	10	11	12	13	14	15
time	1.38816	3.6363	5.88248	7.73736	10.2957	12.5439	15.3811	17.69	19.5933	21.5274	23.3994	25.1155	27.4866	28.9845	30.9031
target	-0.312468	0.295441	0.391365	0.177946	-0.0912622	-0.280897	0.347534	-0.22709	0.211028	-0.227363	-0.11252	0.209805	-0.229753	0.0665439	-0.17732
cursor	-0.332296	0.0410813	0.336493	0.178134	-0.27844	-0.289092	0.265215	-0.328817	0.149656	-0.417623	-0.233106	0.14046	-0.668807	0.0333684	-0.298423
Block	9
w-star	0.523013
b-star	0.0375816
shot	1	2	3	4	5	6	7	8	9	10	11	12	13	14	15
time	1.40382	3.02616	4.58618	6.19291	8.44109	9.99919	12.2476	13.9148	16.1632	18.0487	20.4978	22.4324	24.3667	27.549	29.187
target	0.313625	-0.206808	-0.294483	-0.181337	0.0537259	0.360731	-0.108126	0.14707	-0.328413	0.170912	-0.284212	0.0698441	0.269531	-0.297074	0.322155
cursor	1.06877	-0.383046	-0.0833037	-0.298182	0.121412	0.439319	-0.101819	0.0474103	-0.592084	0.242722	-0.236387	0.133326	0.379218	-0.731851	0.325134
Block	10
w-star	1.62055
b-star	-0.0451117
shot	1	2	3	4	5	6	7	8	9	10	11	12	13	14	15
time	1.1074	5.24125	6.97291	8.84489	11.0933	12.6669	14.336	16.286	18.0487	19.8114	22.0891	24.0547	25.8798	27.6269	29.2649
target	0.155787	-0.27981	-0.0358195	-0.298592	0.360073	0.0879131	-0.324361	0.330266	-0.148214	0.313182	0.00762658	-0.419914	0.223702	-0.135379	0.150274
cursor	0.097149	-0.128317	-0.0889953	-0.268674	0.358335	0.137714	-0.204188	0.251097	-0.177534	0.203972	-0.0630953	-0.37267	0.126027	-0.253933	0.201032
Block	11
w-star	1.74595
b-star	0.0899379
shot	1	2	3	4	5	6	7	8	9	10	11	12	13	14	15
time	1.35687	3.7749	5.52198	7.44084	9.15682	10.8416	12.776	14.4606	15.9895	17.4402	19.1874	20.763	22.323	24.0701	25.365
target	0.27056	-0.33988	-0.161651	0.330314	0.0349165	0.292565	-0.31236	0.173576	-0.125581	0.136935	-0.252963	0.166831	0.35824	-0.401645	-0.145589
cursor	0.152738	-0.0975095	-0.179321	0.271816	0.0259257	0.222949	-0.338309	0.0681088	-0.203204	0.15167	-0.365463	0.152388	0.484569	-0.545375	-0.090581
Block	12
w-star	0.870646
b-star	0.131511
shot	1	2	3	4	5	6	7	8	9	10	11	12	13	14	15
time	1.24763	2.91688	4.86674	6.39559	8.2052	9.6093	11.2316	13.4797	15.3657	17.1751	18.9695	20.6539	22.5571	24.273	25.755
target	0.167453	-0.270992	0.100226	-0.105322	-0.323661	0.349525	-0.102933	0.395412	-0.362193	0.396446	-0.304325	-0.236506	0.0151734	0.255758	0.128143
cursor	0.539861	-0.596781	-0.0846677	-0.0698614	-0.50033	0.153145	0.0706927	0.435656	-0.518049	0.346503	-0.372688	-0.221082	-0.0571954	0.121602	0.0458168
Block	13
w-star	0.842913
b-star	0.000602611
shot	1	2	3	4	5	6	7	8	9	10	11	12	13	14	15
time	1.38807	3.19769	5.44569	7.01951	8.62635	10.5451	12.7933	14.6479	17.6119	19.2498	21.498	23.1969	24.975	26.7377	28.5786
target	0.331859	0.255235	-0.404315	0.111786	-0.125703	0.317983	-0.388436	0.00756337	-0.201152	0.0691999	0.00390046	0.323554	-0.315421	0.290024	-0.189354
cursor	0.60207	0.0952494	-0.336771	0.146095	-0.178039	0.340161	-0.478326	0.0308142	-0.359349	0.185343	-0.0142688	0.334218	-0.327095	0.305081	-0.247548
Block	14
w-star	0.787823
b-star	0.117098
shot	1	2	3	4	5	6	7	8	9	10	11	12	13	14	15
time	1.40379	3.91537	5.5533	7.01977	8.65773	10.2644	11.6061	13.2128	14.648	16.1768	17.5495	19.1096	20.7163	22.292	24.0235
target	0.197356	-0.228072	-0.000444701	0.321469	-0.248841	-0.324005	-0.22825	0.204474	-0.255199	0.255066	0.0763959	0.388441	-0.209707	0.165419	-0.181682
cursor	0.503707	-0.347936	0.0206155	0.273115	-0.41044	-0.305013	-0.142121	0.163228	-0.277405	0.12046	0.0150708	0.583737	-0.365578	0.143414	-0.233319
Block	15
w-star	0.390034
b-star	-0.142931
shot	1	2	3	4	5	6	7	8	9	10	11	12	13	14	15
time	1.23225	3.49428	5.19454	7.50331	9.18806	10.8106	12.3551	14.2113	15.9897	18.2375	20.4838	22.2295	24.1483	25.7239	27.4555
target	-0.228599	0.191629	-0.213522	0.313172	-0.169372	0.0297008	0.15118	-0.125412	0.334605	-0.164122	0.353958	0.130715	-0.355449	0.0329286	-0.250222
cursor	-0.0415107	1.17621	-0.544872	0.718426	0.312338	0.159066	0.207781	0.0901449	0.46608	-0.0508307	0.763773	0.0784752	-0.425669	0.247333	-0.13291
Block	16
w-star	1.15711
b-star	-0.173898
shot	1	2	3	4	5	6	7	8	9	10	11	12	13	14	15
time	1.16985	3.41822	5.41308	7.36301	9.28175	11.5906	13.3533	15.3032	17.0661	19.0784	20.9659	23.3059	25.0375	26.7536	28.6099
target	-0.0875413	-0.202587	0.261647	-0.123958	0.123407	-0.345567	0.195159	0.27526	0.160084	0.0119391	-0.254651	-0.353368	-0.23668	-0.00711569	0.285663
cursor	-0.0626803	-0.13264	0.0814101	-0.0890274	0.117684	-0.152202	0.188356	0.268559	0.196989	0.116918	-0.176226	-0.185624	-0.201544	0.0500999	0.305809
Block	17
w-star	0.972023
b-star	0.0715313
shot	1	2	3	4	5	6	7	8	9	10	11	12	13	14	15
time	1.99654	4.33644	6.17731	8.06491	9.71878	11.3877	12.932	14.5543	16.1456	17.8771	19.5464	21.278	22.9782	24.585	26.2386
target	-0.426239	0.00208838	0.263535	-0.309035	0.324786	-0.227721	0.158712	-0.0197171	0.25295	-0.351161	0.339953	-0.241085	0.0672237	-0.227192	0.18392
cursor	-0.69282	-0.0678704	0.11475	-0.418466	0.236779	-0.271798	0.0704381	-0.198762	0.306138	-0.485279	0.415974	-0.33022	0.224554	-0.321829	0.336967
Block	18
w-star	1.01149
b-star	0.127879
shot	1	2	3	4	5	6	7	8	9	10	11	12	13	14	15
time	1.49742	3.02619	6.78707	8.23679	9.89014	11.5125	13.1037	14.9288	16.3175	18.0955	19.7804	21.5275	23.1343	24.6787	26.379
target	-0.0589333	0.30231	-0.289185	0.0159286	0.289804	-0.0332087	0.377229	-0.400944	-0.0856412	-0.217715	0.312801	0.107337	0.206796	0.318286	-0.403973
cursor	-0.387661	0.127378	-0.413332	-0.0238361	0.136438	-0.186103	0.376955	-0.582364	-0.0585968	-0.289117	0.328181	0.186239	0.280645	0.533514	-0.756137
Block	19
w-star	0.262846
b-star	0.14627
shot	1	2	3	4	5	6	7	8	9	10	11	12	13	14	15
time	1.38814	3.69691	5.55328	7.23798	9.12576	11.9024	13.2595	15.1004	16.6607	19.3434	21.2622	23.0718	25.32	27.081	28.7972
target	0.14407	-0.0726292	0.375199	-0.195469	-0.261438	0.0784753	-0.100452	-0.278541	-0.0945197	0.21398	-0.0726768	-0.244028	0.244871	-0.0927256	0.298997
cursor	0.74248	-0.751731	-0.323933	-0.126015	-0.284419	-0.0658138	-0.0698814	-0.355661	-0.169596	0.219152	-0.0674408	-0.341366	0.188238	-0.154488	0.318053
Block	20
w-star	1.72463
b-star	-0.216545
shot	1	2	3	4	5	6	7	8	9	10	11	12	13	14	15
time	1.73343	4.04033	6.06834	8.31649	10.1867	11.9806	13.5718	15.2722	16.9569	18.8288	20.2953	22.5277	24.554	27.4087	29.2964
target	-0.309987	0.362898	0.0685103	-0.358886	0.356102	-0.137747	0.250152	-0.231672	0.376646	-0.350567	-0.202391	-0.0418915	0.224954	-0.333738	0.274098
cursor	0.133849	0.231338	0.134328	-0.0267846	0.309415	0.00369847	0.191999	-0.249713	0.287203	-0.239032	-0.252529	-0.0656633	0.216141	-0.257772	0.348382
Block	21
w-star	0.263125
b-star	0.143579
shot	1	2	3	4	5	6	7	8	9	10	11	12	13	14	15
time	1.18534	2.57368	4.0089	5.8029	7.14446	8.56395	10.0461	11.7623	13.2596	14.9755	17.9239	19.4682	20.997	22.5414	24.0078
target	0.213959	-0.14568	-0.372963	0.262513	-0.136448	0.210222	0.417867	-0.192935	0.219397	-0.293583	0.382007	-0.256076	0.17147	-0.162976	-0.34612
cursor	-0.0863968	-0.443039	-0.332401	0.711521	0.0036926	0.179344	0.624566	-0.382206	0.33433	-0.424116	0.135808	-0.375124	0.283713	-0.354459	-0.258797
Block	22
w-star	1.33827
b-star	0.197251
shot	1	2	3	4	5	6	7	8	9	10	11	12	13	14	15
time	1.7335	3.44746	4.67976	6.16182	7.81563	9.235	10.748	12.1989	13.6185	14.9601	16.2238	17.4561	18.7976	20.1704	21.5275
target	-0.247728	0.119874	-0.0351601	-0.245155	0.306037	-0.204041	0.187196	-0.269473	0.230425	-0.27595	0.236435	0.0185487	0.273763	-0.42615	0.344324
cursor	-0.245545	-0.0483964	-0.114158	-0.166544	0.156719	-0.19341	0.0803656	-0.321374	0.148319	-0.304208	0.232753	-0.201537	0.12935	-0.362004	0.353731
Block	23
w-star	1.35251
b-star	0.101923
shot	1	2	3	4	5	6	7	8	9	10	11	12	13	14	15
time	1.73304	3.16675	4.44566	5.70908	7.03512	8.43912	9.74944	11.0754	12.3858	13.5714	14.8818	16.239	17.6586	18.9535	20.2794
target	-0.0460546	0.20086	-0.0018781	-0.17837	0.208657	-0.355134	0.119798	-0.320697	0.268425	0.0861481	-0.014277	-0.289015	0.3175	-0.0503856	0.284926
cursor	-0.0321741	0.156461	-0.0350876	-0.120213	0.142774	-0.209539	0.145394	-0.358491	0.258932	0.0196825	-0.118654	-0.188105	0.189549	-0.107045	0.292788
Block	24
w-star	1.33389
b-star	-0.24772
shot	1	2	3	4	5	6	7	8	9	10	11	12	13	14	15
time	1.07606	2.51146	3.8373	5.10078	6.31771	7.67488	9.07876	10.5764	11.9335	13.5248	14.9602	16.3328	17.6119	18.8444	20.2484
target	-0.306051	0.230677	-0.0794334	0.285573	0.181923	-0.0895047	0.274379	-0.219542	0.166193	-0.135326	-0.359274	0.161668	-0.173531	-0.0455599	0.281915
cursor	-0.0789545	0.334797	-0.0318473	0.373179	0.143391	-0.0239236	0.351194	-0.0529161	0.352133	-0.281834	-0.140329	0.110116	-0.23633	-0.0766873	0.311873
Block	25
w-star	1.0542
b-star	0.115077
shot	1	2	3	4	5	6	7	8	9	10	11	12	13	14	15
time	1.38825	2.93264	4.39919	6.00585	7.3474	8.67343	9.92132	11.3566	12.5421	14.0085	15.3501	16.6448	18.002	20.0299	21.2937
target	0.0946979	0.299896	-0.101439	-0.386365	0.0395353	-0.209889	0.0077974	0.3191	0.165472	-0.33362	0.323973	-0.166904	0.295926	-0.204243	-0.0166172
cursor	-0.293627	0.303731	-0.133762	-0.3601	0.053226	-0.399653	-0.00637934	0.179565	0.0210617	-0.326284	0.357222	-0.26097	0.428882	-0.525702	0.0246259
Block	26
w-star	0.428333
b-star	0.181448
shot	1	2	3	4	5	6	7	8	9	10	11	12	13	14	15
time	0.935808	2.09028	3.71262	5.24135	7.00414	9.25196	10.9353	12.5733	14.1645	15.5528	17.0036	18.3763	19.796	21.1844	22.6352
target	-0.309607	-0.0118909	0.186302	0.324077	-0.200858	0.295007	-0.294222	0.217645	-0.411758	0.0290302	-0.225117	0.296228	-0.220274	0.400301	-0.157674
cursor	-0.706956	0.294263	-0.501064	0.116969	-0.381038	0.163111	-0.619522	0.581457	-0.15268	0.0499312	-0.386814	0.384693	-0.291107	0.498801	-0.500351
Block	27
w-star	0.659183
b-star	0.215819
shot	1	2	3	4	5	6	7	8	9	10	11	12	13	14	15
time	0.98242	2.37094	3.65004	5.27238	6.6295	8.22087	9.92104	11.3564	13.0098	14.2734	15.927	17.253	18.7507	20.1546	21.4652
target	0.264918	-0.359671	0.319287	-0.0542966	0.327129	-0.164725	-0.402054	0.0338113	-0.137274	0.0527965	0.160081	0.289666	-0.353425	0.014185	0.203771
cursor	0.350616	-0.513372	0.484774	-0.0601072	0.165946	-0.211643	-0.456557	0.0655242	-0.342465	0.112885	0.146992	0.27545	-0.440987	0.0409169	0.227163
Block	28
w-star	0.778719
b-star	0.244179
shot	1	2	3	4	5	6	7	8	9	10	11	12	13	14	15
time	2.32415	3.69696	5.10092	6.30199	7.65951	8.93848	10.0928	11.2318	12.3549	13.7278	15.3189	16.5356	17.7837	19.1408	20.6696
target	-0.226611	0.266035	-0.421138	0.114445	-0.353847	0.316946	-0.127962	0.180864	0.053308	0.398727	-0.21348	0.154426	0.00776239	-0.116874	-0.333595
cursor	-0.362364	0.298036	-0.447331	0.0481939	-0.430267	0.35523	-0.238836	0.240332	-0.00284144	0.419367	-0.338317	0.424977	-0.229735	-0.124173	-0.299207
Block	29
w-star	1.3557
b-star	0.193424
shot	1	2	3	4	5	6	7	8	9	10	11	12	13	14	15
time	1.43496	2.7765	4.07137	5.27252	6.69205	7.86199	9.26607	10.5765	11.9024	13.6652	15.1004	16.9256	18.4699	20.1858	21.699
target	0.169971	-0.380108	0.172394	-0.275711	-0.386023	0.338668	-0.217093	0.387103	-0.137151	0.0963027	-0.223103	0.205208	-0.339836	0.361397	-0.155367
cursor	0.229046	-0.154234	0.124832	-0.315973	-0.442741	-0.0104082	-0.285892	0.200497	-0.180304	-0.0420214	-0.188528	0.139862	-0.283458	0.293985	-0.0894525
Block	30
w-star	0.991753
b-star	-0.0216105
shot	1	2	3	4	5	6	7	8	9	10	11	12	13	14	15
time	1.15414	2.57362	3.93092	5.33487	6.55167	7.79963	9.04769	10.3737	12.1364	13.6027	14.8507	16.208	17.4403	18.9535	20.4823
target	0.392505	-0.219991	0.334028	0.153288	0.0138946	-0.13755	0.0342938	-0.135877	-0.417038	0.375474	-0.0672444	-0.413749	0.0206441	0.230305	-0.105562
cursor	0.755911	0.0294906	0.179309	0.102921	0.035774	-0.068304	0.174904	-0.0104589	-0.412448	0.529521	-0.0135082	-0.4621	0.18014	0.123281	-0.28453
Long block
w-star	1
b-star	0
shot	1	2	3	4	5	6	7	8	9	10	11	12	13	14	15	16	17	18	19	20	21	22	23	24	25	26	27	28	29	30	31	32	33	34	35	36	37	38	39	40	41	42	43	44	45	46	47	48	49
time	1.12244	2.55772	3.89932	5.41258	6.78526	8.18928	9.60868	11.0753	12.6196	14.1484	15.7239	17.393	18.8908	20.4975	22.0574	23.7112	25.9594	27.455	28.9214	30.4349	32.0569	33.5702	35.0521	36.3469	37.6729	39.0923	40.5121	42.1344	43.3825	44.7084	46.0499	47.2356	48.6084	49.8565	51.2603	52.5395	53.8968	55.3943	57.0793	58.4829	59.6531	61.0727	62.2893	63.7405	65.1599	66.4856	67.7962	69.3405	70.9161
target	0.125347	0.25726	0.055874	-0.157033	-0.315333	-0.0634887	-0.388778	0.156118	-0.111454	0.360894	-0.0106058	-0.22276	-0.338619	-0.027418	0.183381	0.318939	-0.408601	0.215423	0.416963	-0.0479948	0.134002	-0.32162	0.138063	0.000962678	0.128905	0.315703	-0.241469	-0.392451	-0.208557	-0.0200755	0.356747	0.191092	-0.261145	0.167878	-0.383825	-0.280565	0.2739	0.0961865	-0.317495	0.267304	0.00672541	0.418123	0.184583	-0.198051	0.140574	0.27297	0.135799	-0.239184	0.19446
cursor	0.0971102	0.462335	0.153928	-0.271475	-0.302297	0.0627749	-0.453629	0.0813172	-0.255193	0.1864	0.0557185	-0.279936	-0.464779	0.0842192	0.106488	0.327896	-0.497098	0.216581	0.453782	-0.107496	0.125641	-0.453629	0.251955	-0.0244379	0.0494563	0.272758	-0.430657	-0.37387	-0.111712	0.0334494	0.413429	0.136241	-0.371762	0.221774	-0.297165	0.0434384	0.143939	0.00595674	-0.47324	0.345583	-0.062164	0.322061	0.0569404	-0.106885	0.281708	0.0548631	0.207203	-0.269062	0.256507
[truncated: 51 more columns]

## Sheet: Sheet5
Subject	5
Block	1
w-star	0.794834
b-star	0.0386092
shot	1	2	3	4	5	6	7	8	9	10	11	12	13	14	15
time	2.10594	3.5411	4.86699	6.14618	7.65927	10.2803	12.0274	14.0086	15.5373	16.8944	18.4855	20.1393	21.8241	23.4932	25.0845
target	-0.0461452	0.343228	-0.215856	-0.0935619	0.401629	0.0594628	-0.323764	0.287709	-0.32439	-0.0191093	-0.0873414	-0.38496	0.303497	-0.207991	0.306164
cursor	-0.994704	-0.0641018	-0.0172527	-0.393929	0.15504	0.0503115	-0.37379	0.170989	-0.553154	-0.115025	-0.0530717	-0.487435	0.328601	-0.259031	0.123372
Block	2
w-star	1.43619
b-star	0.249244
shot	1	2	3	4	5	6	7	8	9	10	11	12	13	14	15
time	0.982509	2.44878	3.74376	5.08522	6.48914	8.09609	9.56229	11.216	12.9008	14.3984	16.0831	17.8771	19.5308	20.9659	22.6039
target	0.0383359	-0.173263	-0.0310581	-0.119006	0.110936	0.00554449	0.160029	0.281928	-0.0358632	-0.299526	0.379855	-0.269117	-0.0401945	-0.267205	0.202129
cursor	-0.272789	-0.171418	-0.0981012	-0.184031	-0.0201477	-0.130559	0.202695	0.286008	-0.0524564	-0.236397	0.352817	-0.263941	-0.063623	-0.433865	0.206757
Block	3
w-star	0.782165
b-star	-0.240988
shot	1	2	3	4	5	6	7	8	9	10	11	12	13	14	15
time	0.841614	2.58896	4.11748	5.86475	7.25317	10.217	11.7303	13.1343	14.585	16.0982	17.627	18.9218	20.4817	22.0886	23.555
target	-0.404068	0.219167	-0.172162	0.386544	0.0295641	0.361835	-0.18657	-0.03413	-0.21413	-0.349942	0.300542	0.0963165	0.339827	-0.186187	0.149733
cursor	-0.142864	1.28682	-0.280337	0.953448	0.375317	0.18883	-0.438666	-0.133217	-0.295413	-0.49389	0.208904	-0.0262458	0.312556	-0.263739	0.272251
Block	4
w-star	0.550818
b-star	0.191238
shot	1	2	3	4	5	6	7	8	9	10	11	12	13	14	15
time	1.26339	2.66732	4.39901	6.39568	7.89334	9.5157	10.982	12.6825	14.2579	15.7868	17.2533	18.7666	20.0611	23.2123	24.6006
target	0.334218	-0.377675	0.281851	-0.268899	0.0505284	-0.348749	0.360726	-0.314162	0.34294	0.163231	-0.19896	0.335925	-0.159863	0.010758	-0.408287
cursor	0.0932056	-1.7876	-0.37342	-0.828566	-0.244535	-0.719978	0.216767	-0.86966	0.176338	0.0588215	-0.435422	0.621723	-0.430486	-0.120641	-0.387673
Block	5
w-star	1.57489
b-star	-0.0688091
shot	1	2	3	4	5	6	7	8	9	10	11	12	13	14	15
time	0.951523	2.21515	3.60358	4.94511	6.23978	7.50353	8.95425	10.1554	11.5126	12.9789	14.3517	15.7092	17.0194	18.2361	19.4216
target	0.245904	-0.125693	0.385861	-0.195646	-0.382017	-0.27162	0.184432	0.0902358	-0.0721476	0.268084	-0.259746	0.111604	-0.352667	0.381216	-0.203773
cursor	0.236163	0.0385319	0.263532	-0.172813	-0.229004	-0.242989	0.190057	0.047881	-0.0598473	0.252029	-0.161679	0.122538	-0.254879	0.126495	-0.151903
Block	6
w-star	1.0031
b-star	0.0505531
shot	1	2	3	4	5	6	7	8	9	10	11	12	13	14	15
time	0.873307	2.2617	3.49411	4.72651	5.8497	7.09768	8.70446	10.1865	11.6216	13.0569	14.4138	15.6308	16.9414	18.345	19.6242
target	-0.168245	0.114237	-0.248636	0.290569	-0.210641	0.193526	-0.194853	-0.31158	0.303591	0.237262	-0.134349	0.110232	-0.0906003	0.269409	-0.045964
cursor	-0.23945	0.00886474	-0.759467	0.15845	-0.0925137	0.158664	-0.234334	-0.34966	0.0765011	0.13625	-0.330688	0.148492	-0.234943	0.234157	-0.00316425
Block	7
w-star	0.657172
b-star	-0.0566597
shot	1	2	3	4	5	6	7	8	9	10	11	12	13	14	15
time	1.02941	2.32411	3.47851	4.85125	6.14609	7.40963	8.73578	10.1708	11.5905	12.9008	14.3204	15.428	16.7385	18.0021	19.1407
target	-0.156944	0.191178	-0.0610622	0.301982	-0.322537	-0.167748	0.0849531	-0.250246	0.265599	-0.256731	0.389105	0.140265	-0.26348	0.365909	-0.295109
cursor	-0.150893	0.773889	-0.107664	0.181415	-0.348957	-0.272214	0.221344	-0.287367	0.365395	-0.265753	0.365116	-0.0616918	-0.552089	0.585818	-0.157772
Block	8
w-star	1.13271
b-star	0.191889
shot	1	2	3	4	5	6	7	8	9	10	11	12	13	14	15
time	0.764143	2.33961	3.69692	4.97618	6.33324	7.51885	8.95412	10.2333	11.5435	12.776	13.8993	15.428	16.6603	17.8615	19.0939
target	-0.312468	0.295441	0.391365	0.177946	-0.0912622	-0.280897	0.347534	-0.22709	0.211028	-0.227363	-0.11252	0.209805	-0.229753	0.0665439	-0.17732
cursor	-0.651466	-0.11636	0.274951	0.234148	-0.277361	-0.153657	0.583226	-0.313903	0.159769	-0.424285	-0.165227	0.134581	-0.13033	0.0616582	-0.345888
Block	9
w-star	0.523013
b-star	0.0375816
shot	1	2	3	4	5	6	7	8	9	10	11	12	13	14	15
time	0.77956	1.94957	3.13505	4.19588	5.67811	7.0194	8.18939	9.60938	10.9037	12.0894	13.3685	14.5386	15.9738	17.2529	18.5946
target	0.313625	-0.206808	-0.294483	-0.181337	0.0537259	0.360731	-0.108126	0.14707	-0.328413	0.170912	-0.284212	0.0698441	0.269531	-0.297074	0.322155
cursor	0.398317	0.00839469	-0.965185	0.20616	0.0031965	0.598068	-0.134176	0.251483	-0.626719	-0.0480845	-0.405007	0.362923	0.1783	-0.405591	0.310766
Block	10
w-star	1.62055
b-star	-0.0451117
shot	1	2	3	4	5	6	7	8	9	10	11	12	13	14	15
time	1.15415	2.44933	3.61897	4.88249	6.14617	7.48777	8.78237	10.093	11.2473	12.5577	13.7744	15.1004	16.3796	17.7991	19.2657
target	0.155787	-0.27981	-0.0358195	-0.298592	0.360073	0.0879131	-0.324361	0.330266	-0.148214	0.313182	0.00762658	-0.419914	0.223702	-0.135379	0.150274
cursor	0.167761	-0.0567617	0.0878936	-0.183302	0.16712	0.0760746	-0.272576	0.166348	-0.148448	0.205141	0.0837843	-0.201379	0.249439	-0.157025	0.00680068
Block	11
w-star	1.74595
b-star	0.0899379
shot	1	2	3	4	5	6	7	8	9	10	11	12	13	14	15
time	1.09167	2.5114	4.00883	5.86537	7.62813	9.25055	10.6232	12.2143	13.5716	15.272	16.8008	18.1891	19.7178	21.0127	22.4479
target	0.27056	-0.33988	-0.161651	0.330314	0.0349165	0.292565	-0.31236	0.173576	-0.125581	0.136935	-0.252963	0.166831	0.35824	-0.401645	-0.145589
cursor	0.0479708	-0.395398	-0.175175	0.262281	-0.0855596	0.179192	-0.346269	0.301017	-0.115495	0.184913	-0.352673	0.248091	0.393974	-0.0770915	-0.226736
Block	12
w-star	0.870646
b-star	0.131511
shot	1	2	3	4	5	6	7	8	9	10	11	12	13	14	15
time	0.904663	2.12148	3.35423	4.57053	5.91229	7.2851	8.47056	9.93693	11.3254	13.2284	15.007	16.1458	18.0333	19.6557	20.8725
target	0.167453	-0.270992	0.100226	-0.105322	-0.323661	0.349525	-0.102933	0.395412	-0.362193	0.396446	-0.304325	-0.236506	0.0151734	0.255758	0.128143
cursor	0.310891	-0.750809	-0.0373368	-0.107158	-0.744914	0.0699559	-0.106421	0.555159	-0.11	0.337416	-0.484717	-0.0581427	-0.102842	0.30254	0.0991123
Block	13
w-star	0.842913
b-star	0.000602611
shot	1	2	3	4	5	6	7	8	9	10	11	12	13	14	15
time	1.2166	2.41776	4.35221	6.13055	7.45661	8.79802	10.1395	11.4657	12.9944	14.3049	15.896	17.5183	19.2031	20.7631	22.1047
target	0.331859	0.255235	-0.404315	0.111786	-0.125703	0.317983	-0.388436	0.00756337	-0.201152	0.0691999	0.00390046	0.323554	-0.315421	0.290024	-0.189354
cursor	0.532706	0.230788	-0.381564	0.249053	-0.10313	0.367052	-0.115705	0.0286035	-0.495141	0.0658585	-0.0791389	0.443845	-0.515219	0.100939	-0.155823
Block	14
w-star	0.787823
b-star	0.117098
shot	1	2	3	4	5	6	7	8	9	10	11	12	13	14	15
time	0.998166	2.40227	4.19618	5.647	6.91051	8.23657	9.43772	10.8417	12.2456	13.6808	14.9756	16.6292	18.548	19.874	21.4808
target	0.197356	-0.228072	-0.000444701	0.321469	-0.248841	-0.324005	-0.22825	0.204474	-0.255199	0.255066	0.0763959	0.388441	-0.209707	0.165419	-0.181682
cursor	0.257024	-0.664219	-0.107495	0.286066	-0.0694576	-0.262826	-0.120717	0.176954	-0.235218	0.197854	0.00526082	0.356596	-0.362515	0.18595	-0.209938
Block	15
w-star	0.390034
b-star	-0.142931
shot	1	2	3	4	5	6	7	8	9	10	11	12	13	14	15
time	1.29459	2.90131	4.22732	5.67823	7.11331	8.47051	10.0305	11.8089	13.5561	15.0381	16.5668	18.0177	19.7337	20.9504	22.5102
target	-0.228599	0.191629	-0.213522	0.313172	-0.169372	0.0297008	0.15118	-0.125412	0.334605	-0.164122	0.353958	0.130715	-0.355449	0.0329286	-0.250222
cursor	0.25117	0.638932	-0.681148	0.152096	-0.385335	-0.0175448	0.192352	-0.0748749	0.548237	0.107923	0.263545	0.10949	-0.592099	0.186165	-0.349777
Block	16
w-star	1.15711
b-star	-0.173898
shot	1	2	3	4	5	6	7	8	9	10	11	12	13	14	15
time	0.608209	2.04345	3.72818	5.00774	6.64542	8.0492	9.85904	11.0756	12.23	13.962	15.6931	17.4093	19.1096	20.9035	23.618
target	-0.0875413	-0.202587	0.261647	-0.123958	0.123407	-0.345567	0.195159	0.27526	0.160084	0.0119391	-0.254651	-0.353368	-0.23668	-0.00711569	0.285663
cursor	-0.013867	-0.133142	0.115598	-0.00629019	0.202216	-0.228947	0.369829	0.16156	0.177928	0.0341544	-0.304635	-0.3365	-0.228155	0.0132721	0.288887
Block	17
w-star	0.972023
b-star	0.0715313
shot	1	2	3	4	5	6	7	8	9	10	11	12	13	14	15
time	1.21682	2.33985	4.04029	5.99027	7.94011	9.96827	11.6685	12.8854	14.5233	16.0052	17.6434	19.6089	21.2004	22.4949	24.7429
target	-0.426239	0.00208838	0.263535	-0.309035	0.324786	-0.227721	0.158712	-0.0197171	0.25295	-0.351161	0.339953	-0.241085	0.0672237	-0.227192	0.18392
cursor	-0.694392	-0.177958	0.239325	-0.603034	0.35752	-0.127298	0.26654	-0.0179964	0.245767	-0.401055	0.308495	-0.262464	-0.0100769	-0.31281	0.152839
Block	18
w-star	1.01149
b-star	0.127879
shot	1	2	3	4	5	6	7	8	9	10	11	12	13	14	15
time	0.701695	2.09003	3.58748	4.77326	6.31766	7.55034	9.09437	10.4827	11.871	13.3375	15.0066	16.1769	18.0019	19.7489	21.7461
target	-0.0589333	0.30231	-0.289185	0.0159286	0.289804	-0.0332087	0.377229	-0.400944	-0.0856412	-0.217715	0.312801	0.107337	0.206796	0.318286	-0.403973
cursor	-0.722705	0.136649	-0.409164	-0.0785593	0.0864561	-0.131471	0.610646	-0.035131	-0.177164	-0.330039	0.146102	-0.00634998	0.196929	0.340321	-0.288815
Block	19
w-star	0.262846
b-star	0.14627
shot	1	2	3	4	5	6	7	8	9	10	11	12	13	14	15
time	1.13868	2.72988	4.16495	5.5379	7.50332	9.39094	11.2006	12.8698	14.6638	16.1457	17.6588	19.2656	20.9816	22.4012	24.1485
target	0.14407	-0.0726292	0.375199	-0.195469	-0.261438	0.0784753	-0.100452	-0.278541	-0.0945197	0.21398	-0.0726768	-0.244028	0.244871	-0.0927256	0.298997
cursor	0.205671	-0.89526	0.330721	-0.40947	-0.274889	0.208809	-0.53696	-0.403078	0.105143	0.237398	-0.298598	-0.195745	0.387784	-0.324747	0.275401
Block	20
w-star	1.72463
b-star	-0.216545
shot	1	2	3	4	5	6	7	8	9	10	11	12	13	14	15
time	1.2011	2.55833	3.80624	5.16374	6.48948	7.64387	9.07903	10.2802	11.622	12.7605	14.1958	15.4283	16.9724	18.4544	19.7806
target	-0.309987	0.362898	0.0685103	-0.358886	0.356102	-0.137747	0.250152	-0.231672	0.376646	-0.350567	-0.202391	-0.0418915	0.224954	-0.333738	0.274098
cursor	0.0070284	0.199244	0.14724	-0.093153	0.476283	0.14894	0.341864	-0.454274	0.490772	0.0891609	-0.194734	-0.147619	0.351765	-0.22906	0.662228
Block	21
w-star	0.263125
b-star	0.143579
shot	1	2	3	4	5	6	7	8	9	10	11	12	13	14	15
time	0.857787	2.23046	3.52524	4.58611	5.91216	7.23826	8.45496	9.78109	10.8417	12.4172	14.1177	15.4591	16.7227	18.002	19.5308
target	0.213959	-0.14568	-0.372963	0.262513	-0.136448	0.210222	0.417867	-0.192935	0.219397	-0.293583	0.382007	-0.256076	0.17147	-0.162976	-0.34612
cursor	-1.14007	0.409443	-0.504802	-0.11484	-0.156054	0.983647	0.234721	-0.565055	-0.0397268	-0.295251	0.423723	-0.295251	-0.103811	-0.360032	-0.372686
Block	22
w-star	1.33827
b-star	0.197251
shot	1	2	3	4	5	6	7	8	9	10	11	12	13	14	15
time	0.686312	2.04316	3.21323	4.49235	5.80281	7.06636	8.43909	9.70273	11.0599	12.3546	13.7118	14.8974	16.411	18.1422	19.8737
target	-0.247728	0.119874	-0.0351601	-0.245155	0.306037	-0.204041	0.187196	-0.269473	0.230425	-0.27595	0.236435	0.0185487	0.273763	-0.42615	0.344324
cursor	-0.0203888	-0.0569333	-0.0668855	-0.162938	0.151104	-0.0444931	0.135262	-0.289554	0.031221	-0.20108	0.208808	0.0699341	0.195112	-0.0738931	0.345787
Block	23
w-star	1.35251
b-star	0.101923
shot	1	2	3	4	5	6	7	8	9	10	11	12	13	14	15
time	0.857541	2.246	3.46287	4.72641	6.25516	7.58128	8.84473	10.1395	11.5904	12.7447	13.8991	15.2563	16.629	17.8771	19.2185
target	-0.0460546	0.20086	-0.0018781	-0.17837	0.208657	-0.355134	0.119798	-0.320697	0.268425	0.0861481	-0.014277	-0.289015	0.3175	-0.0503856	0.284926
cursor	0.0579878	0.253557	0.000597658	-0.143205	0.301551	-0.179387	0.124615	-0.327662	0.349252	0.115536	-0.147903	-0.314946	0.28617	-0.13137	0.284477
Block	24
w-star	1.33389
b-star	-0.24772
shot	1	2	3	4	5	6	7	8	9	10	11	12	13	14	15
time	0.810916	2.13722	3.33809	4.75776	6.25516	7.53441	9.04758	10.4983	11.6839	12.9944	14.4296	15.787	17.066	18.3606	19.7491
target	-0.306051	0.230677	-0.0794334	0.285573	0.181923	-0.0895047	0.274379	-0.219542	0.166193	-0.135326	-0.359274	0.161668	-0.173531	-0.0455599	0.281915
cursor	0.0938102	0.234972	0.0544206	0.412179	0.210788	-0.102955	0.304064	-0.118573	0.278323	-0.143718	-0.314445	0.205635	-0.144176	-0.0619849	0.251346
Block	25
w-star	1.0542
b-star	0.115077
shot	1	2	3	4	5	6	7	8	9	10	11	12	13	14	15
time	0.982602	2.35547	3.54105	4.82011	5.99015	7.26938	8.53299	9.81219	11.0606	12.3238	13.6967	15.0224	16.3329	17.5496	18.7042
target	0.0946979	0.299896	-0.101439	-0.386365	0.0395353	-0.209889	0.0077974	0.3191	0.165472	-0.33362	0.323973	-0.166904	0.295926	-0.204243	-0.0166172
cursor	-0.222286	0.28223	-0.0691432	-0.35981	-0.0632319	-0.299944	0.016918	0.350731	-0.00539413	-0.139209	0.39098	-0.397625	0.35586	-0.134921	0.0348837
Block	26
w-star	0.428333
b-star	0.181448
shot	1	2	3	4	5	6	7	8	9	10	11	12	13	14	15
time	1.04521	2.12134	3.47856	4.72643	5.9121	7.42535	8.82924	10.2956	11.5904	12.7135	13.8368	15.2251	16.4888	18.0487	19.3905
target	-0.309607	-0.0118909	0.186302	0.324077	-0.200858	0.295007	-0.294222	0.217645	-0.411758	0.0290302	-0.225117	0.296228	-0.220274	0.400301	-0.157674
cursor	-0.425611	0.104845	0.646498	-0.1857	-0.16673	0.195204	-0.341671	0.202478	-0.778202	-0.221644	-0.222642	0.198128	-0.107465	0.663543	-0.26151
Block	27
w-star	0.659183
b-star	0.215819
shot	1	2	3	4	5	6	7	8	9	10	11	12	13	14	15
time	0.779647	2.15256	3.50964	4.66412	5.97445	7.31602	8.7201	9.90557	11.2472	12.464	13.7123	14.882	16.2859	17.4404	18.6882
target	0.264918	-0.359671	0.319287	-0.0542966	0.327129	-0.164725	-0.402054	0.0338113	-0.137274	0.0527965	0.160081	0.289666	-0.353425	0.014185	0.203771
cursor	0.201582	-0.323094	0.114136	-0.172161	0.321236	-0.190512	-0.421292	0.0415193	-0.0695609	0.0923558	0.279899	0.115434	-0.284585	0.104358	0.248619
Block	28
w-star	0.778719
b-star	0.244179
shot	1	2	3	4	5	6	7	8	9	10	11	12	13	14	15
time	0.826567	2.215	3.61893	4.88251	6.28651	7.6281	8.93847	10.1241	11.2631	12.6513	14.1177	15.3188	16.5667	17.8149	19.3123
target	-0.226611	0.266035	-0.421138	0.114445	-0.353847	0.316946	-0.127962	0.180864	0.053308	0.398727	-0.21348	0.154426	0.00776239	-0.116874	-0.333595
cursor	0.0281485	0.257945	-0.277044	0.172703	-0.440741	0.28309	-0.199804	0.30392	-0.0766289	0.422035	-0.25539	0.120334	0.020656	-0.0982434	-0.306974
Block	29
w-star	1.3557
b-star	0.193424
shot	1	2	3	4	5	6	7	8	9	10	11	12	13	14	15
time	0.888998	2.19938	3.33821	4.71077	6.36453	8.08045	9.50011	11.0444	12.6512	13.8679	15.1631	16.5355	17.8303	19.25	20.4046
target	0.169971	-0.380108	0.172394	-0.275711	-0.386023	0.338668	-0.217093	0.387103	-0.137151	0.0963027	-0.223103	0.205208	-0.339836	0.361397	-0.155367
cursor	0.0540575	-0.402858	-0.00473001	-0.201011	-0.37992	0.132967	-0.150876	0.35124	-0.210588	0.0563558	-0.221065	0.24056	-0.293688	0.238712	-0.15847
Block	30
w-star	0.991753
b-star	-0.0216105
shot	1	2	3	4	5	6	7	8	9	10	11	12	13	14	15
time	1.21656	2.41769	3.82177	5.08529	6.28644	7.58131	8.93849	10.2488	11.9024	13.3064	14.5387	15.8026	16.9879	18.236	19.4683
target	0.392505	-0.219991	0.334028	0.153288	0.0138946	-0.13755	0.0342938	-0.135877	-0.417038	0.375474	-0.0672444	-0.413749	0.0206441	0.230305	-0.105562
cursor	0.543998	0.00355575	0.385986	0.119092	-0.0494227	-0.29337	-0.0323895	-0.186797	-0.370127	0.235953	-0.0878013	-0.272979	0.110067	0.337936	-0.16271
Long block
w-star	1
b-star	0
shot	1	2	3	4	5	6	7	8	9	10	11	12	13	14	15	16	17	18	19	20	21	22	23	24	25	26	27	28	29	30	31	32	33	34	35	36	37	38	39	40	41	42	43	44	45	46	47	48	49
time	0.826542	2.09021	3.27578	4.61735	5.89645	7.16009	8.43927	9.85891	11.0756	12.4017	13.6028	14.8664	16.364	17.7056	19.1563	20.4356	22.2138	23.618	25.0374	26.301	27.6114	28.8906	30.123	31.3087	32.5877	34.0698	35.3956	36.7061	37.8293	38.9993	40.4657	41.5888	42.8993	44.1474	45.3796	46.6433	48.0316	49.1235	50.6211	51.9628	53.0079	54.3963	55.6911	57.1106	58.4991	59.8251	61.0263	62.165	63.4754
target	0.125347	0.25726	0.055874	-0.157033	-0.315333	-0.0634887	-0.388778	0.156118	-0.111454	0.360894	-0.0106058	-0.22276	-0.338619	-0.027418	0.183381	0.318939	-0.408601	0.215423	0.416963	-0.0479948	0.134002	-0.32162	0.138063	0.000962678	0.128905	0.315703	-0.241469	-0.392451	-0.208557	-0.0200755	0.356747	0.191092	-0.261145	0.167878	-0.383825	-0.280565	0.2739	0.0961865	-0.317495	0.267304	0.00672541	0.418123	0.184583	-0.198051	0.140574	0.27297	0.135799	-0.239184	0.19446
cursor	-0.171829	0.338496	-0.179985	-0.0558407	-0.47324	-0.317082	-0.46539	0.0638135	-0.387463	0.0532136	0.0105389	-0.199291	-0.219239	-0.100226	0.0425831	0.170363	-0.496518	0.128757	0.344544	-0.023827	0.231763	-0.316807	0.143328	-0.0664101	0.162879	0.296065	-0.295363	-0.481702	-0.231305	0.000977517	0.309781	0.00094697	-0.228311	0.159335	-0.248534	-0.297165	0.447978	0.14061	-0.148247	0.386364	0.159977	0.216581	0.16911	-0.270894	0.112323	0.180566	-0.0893512	-0.0129521	0.317693
[truncated: 51 more columns]

## Sheet: Sheet6
Subject	6
Block	1
w-star	0.794834
b-star	0.0386092
shot	1	2	3	4	5	6	7	8	9	10	11	12	13	14	15
time	4.19624	6.44445	8.81386	11.6997	14.2892	17.0036	20.8415	23.2439	25.4915	27.4087	32.4475	34.9123	37.2368	39.4848	44.0536
target	-0.0461452	0.343228	-0.215856	-0.0935619	0.401629	0.0594628	-0.323764	0.287709	-0.32439	-0.0191093	-0.0873414	-0.38496	0.303497	-0.207991	0.306164
cursor	-0.850698	0.187746	-0.884519	-0.669067	0.204502	-0.134779	-1.22499	0.337248	-1.02019	-0.718837	-0.574446	-0.280323	0.182519	-0.502616	0.644092
Block	2
w-star	1.43619
b-star	0.249244
shot	1	2	3	4	5	6	7	8	9	10	11	12	13	14	15
time	1.77823	3.69701	5.56901	7.81712	9.73447	11.7153	13.9632	16.7852	19.0337	21.2796	23.5259	25.7722	28.0186	29.8422	32.0904
target	0.0383359	-0.173263	-0.0310581	-0.119006	0.110936	0.00554449	0.160029	0.281928	-0.0358632	-0.299526	0.379855	-0.269117	-0.0401945	-0.267205	0.202129
cursor	-0.302843	-0.264579	-0.224613	-0.242076	-0.0928901	-0.0253588	0.136631	0.269205	-0.0437571	-0.185286	0.287604	-0.546594	-0.204641	-0.361527	0.0585289
Block	3
w-star	0.782165
b-star	-0.240988
shot	1	2	3	4	5	6	7	8	9	10	11	12	13	14	15
time	1.27912	2.96373	4.50824	6.11489	7.75303	9.5469	11.3096	12.7293	16.2393	18.2206	20.1235	21.6057	23.6335	25.412	26.9719
target	-0.404068	0.219167	-0.172162	0.386544	0.0295641	0.361835	-0.18657	-0.03413	-0.21413	-0.349942	0.300542	0.0963165	0.339827	-0.186187	0.149733
cursor	-0.615507	0.880024	-0.378443	0.307401	-0.050577	0.174536	-0.431714	-0.194612	-0.29967	-0.367625	0.0339769	-0.000391414	0.364421	-0.707052	0.324233
Block	4
w-star	0.550818
b-star	0.191238
shot	1	2	3	4	5	6	7	8	9	10	11	12	13	14	15
time	1.06053	2.5893	4.16501	5.7404	10.4829	12.731	15.584	17.4091	19.1407	21.3887	23.6649	25.6302	27.4398	28.8751	31.1231
target	0.334218	-0.377675	0.281851	-0.268899	0.0505284	-0.348749	0.360726	-0.314162	0.34294	0.163231	-0.19896	0.335925	-0.159863	0.010758	-0.408287
cursor	0.507257	-1.86658	-0.953014	-1.23541	0.277549	-0.215087	0.158924	-0.615273	0.34066	0.0531648	-0.323508	0.250374	-0.244923	-0.122139	-0.445294
Block	5
w-star	1.57489
b-star	-0.0688091
shot	1	2	3	4	5	6	7	8	9	10	11	12	13	14	15
time	1.20075	2.63582	5.08504	6.62928	8.09569	11.356	13.197	14.9753	17.2234	18.8283	20.3883	22.1979	24.8656	26.644	28.001
target	0.245904	-0.125693	0.385861	-0.195646	-0.382017	-0.27162	0.184432	0.0902358	-0.0721476	0.268084	-0.259746	0.111604	-0.352667	0.381216	-0.203773
cursor	0.288107	0.0953249	0.250575	-0.163405	-0.245879	-0.368814	0.296952	0.0551547	-0.129461	0.426055	-0.404485	0.456566	-0.276565	0.36963	-0.263705
Block	6
w-star	1.0031
b-star	0.0505531
shot	1	2	3	4	5	6	7	8	9	10	11	12	13	14	15
time	1.15419	2.57391	3.88424	5.36636	7.129	8.65767	9.98372	11.7777	13.5403	15.8961	18.6103	20.4979	22.2294	24.0079	25.3963
target	-0.168245	0.114237	-0.248636	0.290569	-0.210641	0.193526	-0.194853	-0.31158	0.303591	0.237262	-0.134349	0.110232	-0.0906003	0.269409	-0.045964
cursor	-0.338819	0.203247	-0.706449	0.601574	-0.741987	0.134788	-0.345427	-0.751032	0.0804296	0.141214	-0.284307	-0.0479608	-0.126834	0.202425	-0.127443
Block	7
w-star	0.657172
b-star	-0.0566597
shot	1	2	3	4	5	6	7	8	9	10	11	12	13	14	15
time	0.84226	2.12138	4.3694	5.99022	7.83086	9.37521	11.1849	12.8852	14.4921	16.0051	17.7368	18.9847	20.498	22.0735	23.4776
target	-0.156944	0.191178	-0.0610622	0.301982	-0.322537	-0.167748	0.0849531	-0.250246	0.265599	-0.256731	0.389105	0.140265	-0.26348	0.365909	-0.295109
cursor	-0.348028	0.515814	-0.0865138	0.158638	-0.479947	-0.208346	0.0462885	-0.342543	0.14883	-0.594388	0.319795	-0.0608086	-0.247392	0.440791	-0.336546
Block	8
w-star	1.13271
b-star	0.191889
shot	1	2	3	4	5	6	7	8	9	10	11	12	13	14	15
time	0.951418	2.26185	3.74386	5.05416	6.56738	7.95625	9.34415	10.7482	12.4018	14.4142	15.9275	18.9069	20.6698	22.2611	23.7898
target	-0.312468	0.295441	0.391365	0.177946	-0.0912622	-0.280897	0.347534	-0.22709	0.211028	-0.227363	-0.11252	0.209805	-0.229753	0.0665439	-0.17732
cursor	-0.277091	-0.000800554	0.306908	0.0293231	-0.161748	-0.403492	0.0680766	-0.329626	0.366428	-0.0406867	-0.281892	0.170422	-0.448556	-0.164876	-0.165227
Block	9
w-star	0.523013
b-star	0.0375816
shot	1	2	3	4	5	6	7	8	9	10	11	12	13	14	15
time	1.13852	6.62971	7.98684	9.2816	10.7639	12.0584	13.4468	14.8196	16.4423	18.1112	19.5463	21.1063	22.6194	24.0235	25.2714
target	0.313625	-0.206808	-0.294483	-0.181337	0.0537259	0.360731	-0.108126	0.14707	-0.328413	0.170912	-0.284212	0.0698441	0.269531	-0.297074	0.322155
cursor	1.37394	-1.02178	-0.198832	-0.175177	0.152834	0.492644	-0.206892	0.197807	-0.553419	0.0617199	-0.0365784	0.00880354	0.0959462	-0.309688	0.440487
Block	10
w-star	1.62055
b-star	-0.0451117
shot	1	2	3	4	5	6	7	8	9	10	11	12	13	14	15
time	0.904661	2.35538	3.65028	4.97615	6.23975	7.56573	8.93859	10.2801	11.6529	12.9635	14.227	15.7088	16.9412	18.0959	19.3124
target	0.155787	-0.27981	-0.0358195	-0.298592	0.360073	0.0879131	-0.324361	0.330266	-0.148214	0.313182	0.00762658	-0.419914	0.223702	-0.135379	0.150274
cursor	-0.103717	-0.133726	-0.0485619	-0.226733	0.198977	0.104331	-0.297741	0.218996	-0.0522754	0.328929	0.0380729	-0.542641	0.135792	-0.231389	0.0426912
Block	11
w-star	1.74595
b-star	0.0899379
shot	1	2	3	4	5	6	7	8	9	10	11	12	13	14	15
time	0.795404	2.04331	3.60321	4.83563	6.31774	7.72169	8.98523	10.3268	11.5748	12.7915	14.0708	15.3188	16.6914	17.9554	19.1094
target	0.27056	-0.33988	-0.161651	0.330314	0.0349165	0.292565	-0.31236	0.173576	-0.125581	0.136935	-0.252963	0.166831	0.35824	-0.401645	-0.145589
cursor	0.25537	-0.222397	-0.0999239	0.306616	-0.0104313	0.316274	-0.381734	0.238801	-0.11791	0.126511	-0.439331	0.203879	0.340698	-0.322737	0.0758596
Block	12
w-star	0.870646
b-star	0.131511
shot	1	2	3	4	5	6	7	8	9	10	11	12	13	14	15
time	0.811149	2.04339	3.19784	4.57068	5.88105	7.19145	8.62665	9.90578	11.2318	12.5266	13.8213	15.0382	16.1457	17.4562	18.6574
target	0.167453	-0.270992	0.100226	-0.105322	-0.323661	0.349525	-0.102933	0.395412	-0.362193	0.396446	-0.304325	-0.236506	0.0151734	0.255758	0.128143
cursor	0.262858	-0.299464	0.307768	-0.504856	-0.450719	0.41464	-0.0834747	0.651715	-0.244659	0.583859	-0.701197	-0.227327	-0.0581427	0.349836	-0.0440382
Block	13
w-star	0.842913
b-star	0.000602611
shot	1	2	3	4	5	6	7	8	9	10	11	12	13	14	15
time	0.7485	1.90297	3.43179	4.5237	5.69376	7.14445	8.50161	9.56248	10.8105	11.9337	13.088	14.4764	15.8026	17.0504	18.2983
target	0.331859	0.255235	-0.404315	0.111786	-0.125703	0.317983	-0.388436	0.00756337	-0.201152	0.0691999	0.00390046	0.323554	-0.315421	0.290024	-0.189354
cursor	0.778597	0.358898	-0.449297	-0.0877279	0.0735052	0.338929	-0.500541	-0.0368465	-0.21388	0.0201957	-0.104942	0.386549	-0.367576	0.325085	-0.160462
Block	14
w-star	0.787823
b-star	0.117098
shot	1	2	3	4	5	6	7	8	9	10	11	12	13	14	15
time	1.09192	2.15291	3.24501	4.53938	5.91225	7.22263	8.73582	10.0305	11.2943	12.6982	13.8994	15.3969	16.754	18.1113	19.4217
target	0.197356	-0.228072	-0.000444701	0.321469	-0.248841	-0.324005	-0.22825	0.204474	-0.255199	0.255066	0.0763959	0.388441	-0.209707	0.165419	-0.181682
cursor	0.334146	-0.223741	-0.0198263	0.286841	-0.529284	-0.196522	-0.280468	0.210533	-0.554565	0.221894	-0.0679066	0.431354	-0.0560029	0.101422	-0.11463
Block	15
w-star	0.390034
b-star	-0.142931
shot	1	2	3	4	5	6	7	8	9	10	11	12	13	14	15
time	1.04504	2.41775	3.68126	6.62973	8.18948	9.28148	10.7324	12.6199	14.0083	15.3655	16.8008	17.9707	19.4371	20.8099	22.3075
target	-0.228599	0.191629	-0.213522	0.313172	-0.169372	0.0297008	0.15118	-0.125412	0.334605	-0.164122	0.353958	0.130715	-0.355449	0.0329286	-0.250222
cursor	0.503987	1.21999	0.262762	0.292993	-0.134476	0.174495	0.0343812	-0.0299194	0.345624	-0.225875	0.524193	0.144342	-0.495296	-0.085683	-0.239033
Block	16
w-star	1.15711
b-star	-0.173898
shot	1	2	3	4	5	6	7	8	9	10	11	12	13	14	15
time	0.842269	2.15268	3.72807	4.85124	6.03682	7.26923	8.37684	9.8119	11.294	12.3705	13.6187	14.9754	16.0675	17.2843	18.5167
target	-0.0875413	-0.202587	0.261647	-0.123958	0.123407	-0.345567	0.195159	0.27526	0.160084	0.0119391	-0.254651	-0.353368	-0.23668	-0.00711569	0.285663
cursor	0.0921021	-0.0553675	0.187089	-0.173085	0.113776	-0.325016	0.12658	0.245538	-0.0770418	-0.0214437	-0.282723	-0.281403	-0.224511	-0.0190941	0.202031
Block	17
w-star	0.972023
b-star	0.0715313
shot	1	2	3	4	5	6	7	8	9	10	11	12	13	14	15
time	0.811008	2.41782	3.72822	4.99181	6.27108	7.39405	8.5642	9.64057	10.9509	12.2923	13.6653	14.9291	16.2392	17.5498	18.8132
target	-0.426239	0.00208838	0.263535	-0.309035	0.324786	-0.227721	0.158712	-0.0197171	0.25295	-0.351161	0.339953	-0.241085	0.0672237	-0.227192	0.18392
cursor	-0.772078	-0.239774	0.146208	-0.0426034	0.310412	-0.280817	0.10595	-0.134149	0.224366	-0.347599	0.191808	-0.230786	0.0766292	-0.110516	0.219432
Block	18
w-star	1.01149
b-star	0.127879
shot	1	2	3	4	5	6	7	8	9	10	11	12	13	14	15
time	0.733206	2.07505	3.18233	4.66424	5.92781	7.03548	8.47063	9.81224	10.9201	12.3239	13.6967	15.3191	16.6449	17.9554	19.2344
target	-0.0589333	0.30231	-0.289185	0.0159286	0.289804	-0.0332087	0.377229	-0.400944	-0.0856412	-0.217715	0.312801	0.107337	0.206796	0.318286	-0.403973
cursor	-0.217149	0.364995	-0.387057	0.0452928	0.459432	0.00847846	0.402051	-0.540838	-0.0824552	-0.12238	0.092013	0.162984	0.228187	0.335187	-0.131169
Block	19
w-star	0.262846
b-star	0.14627
shot	1	2	3	4	5	6	7	8	9	10	11	12	13	14	15
time	0.764167	1.87187	3.19788	4.5394	6.78734	8.377	10.2176	11.5125	13.0569	15.3046	17.1441	18.8445	20.6072	22.0269	23.3527
target	0.14407	-0.0726292	0.375199	-0.195469	-0.261438	0.0784753	-0.100452	-0.278541	-0.0945197	0.21398	-0.0726768	-0.244028	0.244871	-0.0927256	0.298997
cursor	0.575359	-0.462465	1.12007	-2.65921	-2.37076	-1.05622	-0.896422	-0.386458	-0.339042	0.113045	-0.159253	-0.400753	-0.0730193	-0.278027	0.216828
Block	20
w-star	1.72463
b-star	-0.216545
shot	1	2	3	4	5	6	7	8	9	10	11	12	13	14	15
time	0.795422	1.98122	3.66578	5.05421	6.31775	7.64378	8.89179	10.327	11.6217	12.9166	15.1488	16.3171	17.581	18.9224	20.0925
target	-0.309987	0.362898	0.0685103	-0.358886	0.356102	-0.137747	0.250152	-0.231672	0.376646	-0.350567	-0.202391	-0.0418915	0.224954	-0.333738	0.274098
cursor	0.117359	0.203229	0.070244	-0.175994	0.308441	-0.202616	0.297353	-0.285793	0.421499	-0.446746	-0.192272	0.00334422	0.310371	-0.236942	0.407276
Block	21
w-star	0.263125
b-star	0.143579
shot	1	2	3	4	5	6	7	8	9	10	11	12	13	14	15
time	1.2944	2.62068	3.83715	5.36607	6.89471	8.82906	10.1395	11.5123	12.7135	13.9772	15.3498	16.6446	17.3794	18.7818	20.1857
target	0.213959	-0.14568	-0.372963	0.262513	-0.136448	0.210222	0.417867	-0.192935	0.219397	-0.293583	0.382007	-0.256076	0.17147	-0.162976	-0.34612
cursor	-0.458944	-0.787724	0.452979	-0.231167	-0.0349669	-0.159188	0.286847	-0.142587	0.436377	-0.463704	0.123967	-0.376633	-0.26437	0.051988	-0.471599
Block	22
w-star	1.33827
b-star	0.197251
shot	1	2	3	4	5	6	7	8	9	10	11	12	13	14	15
time	0.842149	2.24608	3.44734	4.711	5.94341	7.34729	8.54843	9.81205	10.9821	12.2767	13.7744	15.7868	18.0349	19.4214	20.7632
target	-0.247728	0.119874	-0.0351601	-0.245155	0.306037	-0.204041	0.187196	-0.269473	0.230425	-0.27595	0.236435	0.0185487	0.273763	-0.42615	0.344324
cursor	-0.133903	-0.0888214	-0.140134	-0.437147	0.00634058	-0.194301	0.0839493	-0.38976	0.0624699	-0.113542	0.403788	-0.122399	0.147383	-0.603253	0.00711667
Block	23
w-star	1.35251
b-star	0.101923
shot	1	2	3	4	5	6	7	8	9	10	11	12	13	14	15
time	1.06052	2.82345	4.24305	5.49129	6.80131	8.17413	9.37525	10.6702	11.9649	13.1661	14.3517	15.584	16.8477	17.9864	19.3124
target	-0.0460546	0.20086	-0.0018781	-0.17837	0.208657	-0.355134	0.119798	-0.320697	0.268425	0.0861481	-0.014277	-0.289015	0.3175	-0.0503856	0.284926
cursor	-0.267381	0.184467	-0.0652395	-0.401811	0.140471	-0.400478	0.054758	-0.463899	0.251998	-0.0621678	-0.0407792	-0.206851	0.326011	-0.0674077	0.341867
Block	24
w-star	1.33389
b-star	-0.24772
shot	1	2	3	4	5	6	7	8	9	10	11	12	13	14	15
time	0.904402	2.08997	3.24434	4.63273	6.02112	7.58106	8.92271	10.2799	11.3095	12.3859	13.8054	15.0378	16.3013	17.409	18.657
target	-0.306051	0.230677	-0.0794334	0.285573	0.181923	-0.0895047	0.274379	-0.219542	0.166193	-0.135326	-0.359274	0.161668	-0.173531	-0.0455599	0.281915
cursor	-0.0664964	0.447126	0.0897338	0.273972	0.141582	-0.0551833	0.311713	-0.228406	0.165811	-0.0884584	-0.229299	0.241819	-0.167719	0.168765	0.30001
Block	25
w-star	1.0542
b-star	0.115077
shot	1	2	3	4	5	6	7	8	9	10	11	12	13	14	15
time	0.81093	2.18366	3.44727	5.00734	6.33334	7.76836	8.92288	10.3268	11.6685	13.2596	14.6014	15.818	17.1907	18.2671	19.4838
target	0.0946979	0.299896	-0.101439	-0.386365	0.0395353	-0.209889	0.0077974	0.3191	0.165472	-0.33362	0.323973	-0.166904	0.295926	-0.204243	-0.0166172
cursor	-0.253523	0.156876	-0.116578	-0.503651	0.0480971	-0.320575	-0.000844762	0.354469	0.0143391	-0.431151	0.357222	-0.492176	0.315582	-0.0381669	-0.0657819
Block	26
w-star	0.428333
b-star	0.181448
shot	1	2	3	4	5	6	7	8	9	10	11	12	13	14	15
time	0.889102	2.27761	3.63457	5.36623	6.7702	8.03382	9.3129	10.5454	11.7782	13.1662	14.508	15.8493	17.1286	18.4391	19.5776
target	-0.309607	-0.0118909	0.186302	0.324077	-0.200858	0.295007	-0.294222	0.217645	-0.411758	0.0290302	-0.225117	0.296228	-0.220274	0.400301	-0.157674
cursor	-1.69769	-0.34217	0.419139	0.0382352	-0.143908	0.284564	-0.288183	0.0766751	-0.216794	0.0606288	-0.371766	0.458007	-0.238689	0.0440832	-0.276558
Block	27
w-star	0.659183
b-star	0.215819
shot	1	2	3	4	5	6	7	8	9	10	11	12	13	14	15
time	1.02935	2.07444	3.36933	4.63294	6.1929	8.00247	9.3598	10.4361	11.6529	12.8227	13.9304	15.1939	16.4419	17.5807	18.9069
target	0.264918	-0.359671	0.319287	-0.0542966	0.327129	-0.164725	-0.402054	0.0338113	-0.137274	0.0527965	0.160081	0.289666	-0.353425	0.014185	0.203771
cursor	0.448767	-0.182587	0.0829022	-0.349324	-0.199317	-0.354838	-0.417167	0.0727998	-0.239124	0.236941	0.0219633	0.376475	-0.218919	0.075951	0.528984
Block	28
w-star	0.778719
b-star	0.244179
shot	1	2	3	4	5	6	7	8	9	10	11	12	13	14	15
time	0.795308	2.05888	3.60319	5.06966	6.37996	7.75278	9.04782	10.2488	11.7932	13.0413	14.1799	15.2876	16.5511	17.7522	19.0783
target	-0.226611	0.266035	-0.421138	0.114445	-0.353847	0.316946	-0.127962	0.180864	0.053308	0.398727	-0.21348	0.154426	0.00776239	-0.116874	-0.333595
cursor	-0.746365	-0.326314	-0.14771	-0.0434814	-0.235894	0.346129	-0.224675	0.264104	-0.0889072	0.322357	-0.237737	0.113665	-0.10601	-0.0204939	-0.159713
Block	29
w-star	1.3557
b-star	0.193424
shot	1	2	3	4	5	6	7	8	9	10	11	12	13	14	15
time	0.826784	1.96537	3.15103	4.30548	5.61586	6.94181	8.15838	9.46893	10.561	12.043	13.2909	14.539	15.7869	17.0973	18.1741
target	0.169971	-0.380108	0.172394	-0.275711	-0.386023	0.338668	-0.217093	0.387103	-0.137151	0.0963027	-0.223103	0.205208	-0.339836	0.361397	-0.155367
cursor	0.222444	-0.232422	0.130668	-0.437401	-0.117551	0.227356	-0.242449	0.270348	-0.179403	0.0829218	-0.303287	0.261898	-0.707183	0.248401	-0.100358
Block	30
w-star	0.991753
b-star	-0.0216105
shot	1	2	3	4	5	6	7	8	9	10	11	12	13	14	15
time	0.982654	2.05905	3.29137	4.64879	6.16186	7.34738	8.45506	9.74961	11.0914	12.3393	13.4938	14.9288	16.1612	17.6276	18.7976
target	0.392505	-0.219991	0.334028	0.153288	0.0138946	-0.13755	0.0342938	-0.135877	-0.417038	0.375474	-0.0672444	-0.413749	0.0206441	0.230305	-0.105562
cursor	0.762195	-0.0153255	0.539593	-0.193789	0.10209	-0.15541	0.101874	-0.04394	-0.291861	0.453749	-0.0963333	-0.504421	0.282339	0.164616	-0.226069
Long block
w-star	1
b-star	0
shot	1	2	3	4	5	6	7	8	9	10	11	12	13	14	15	16	17	18	19	20	21	22	23	24	25	26	27	28	29	30	31	32	33	34	35	36	37	38	39	40	41	42	43	44	45	46	47	48	49
time	1.23212	2.51145	3.8062	5.14765	6.44256	7.67503	8.98519	10.2957	11.5281	12.8227	13.8524	15.0847	16.3016	17.5184	18.7041	19.9523	21.1843	22.4947	23.8834	25.053	26.301	27.5022	28.7346	29.9047	31.0746	32.4318	33.7891	34.5237	36.2225	37.611	38.8901	40.3877	41.7137	42.9617	45.2861	46.6745	48.0004	49.4511	51.699	52.9923	54.1	55.5662	56.9546	58.4366	60.1527	61.4631	62.6486	64.1929	64.928
target	0.125347	0.25726	0.055874	-0.157033	-0.315333	-0.0634887	-0.388778	0.156118	-0.111454	0.360894	-0.0106058	-0.22276	-0.338619	-0.027418	0.183381	0.318939	-0.408601	0.215423	0.416963	-0.0479948	0.134002	-0.32162	0.138063	0.000962678	0.128905	0.315703	-0.241469	-0.392451	-0.208557	-0.0200755	0.356747	0.191092	-0.261145	0.167878	-0.383825	-0.280565	0.2739	0.0961865	-0.317495	0.267304	0.00672541	0.418123	0.184583	-0.198051	0.140574	0.27297	0.135799	-0.239184	0.19446
cursor	0.216978	0.341215	0.118341	-0.140396	-0.402279	-0.0966215	-0.576246	0.281708	-0.418286	0.366813	-0.0347019	-0.278134	-0.47324	0.0756965	0.0956745	0.237384	-0.704301	0.230083	0.371395	-0.0984238	0.100868	-0.192052	0.162665	-0.0830279	0.177847	0.361406	-0.0899621	-0.0730389	-0.232221	0.0453018	0.420516	0.0667461	-0.375703	0.138533	-0.339443	-0.33703	0.282533	0.0284396	-0.456623	0.0975379	-0.0793927	0.279814	0.0979655	-0.342467	0.197825	0.440494	0.24945	-0.354839	-0.250947
[truncated: 51 more columns]

## Sheet: Sheet7
Subject	7
Block	1
w-star	0.794834
b-star	0.0386092
shot	1	2	3	4	5	6	7	8	9	10	11	12	13	14	15
time	1.9492	4.18173	5.89602	7.39348	9.28113	10.9036	12.5102	14.2107	15.8643	17.5491	19.0155	20.5442	22.151	23.6019	25.0838
target	-0.0461452	0.343228	-0.215856	-0.0935619	0.401629	0.0594628	-0.323764	0.287709	-0.32439	-0.0191093	-0.0873414	-0.38496	0.303497	-0.207991	0.306164
cursor	-0.130436	1.03011	-0.131166	-0.2186	0.505813	0.46911	-0.252113	0.545475	0.0848623	-0.361377	-0.301268	-0.679059	0.284557	-0.457189	0.250006
Block	2
w-star	1.43619
b-star	0.249244
shot	1	2	3	4	5	6	7	8	9	10	11	12	13	14	15
time	0.670356	2.16793	3.65028	5.08517	6.58272	7.86189	9.2971	10.7011	12.1675	13.6339	15.1314	16.5665	17.9238	19.2966	20.6692
target	0.0383359	-0.173263	-0.0310581	-0.119006	0.110936	0.00554449	0.160029	0.281928	-0.0358632	-0.299526	0.379855	-0.269117	-0.0401945	-0.267205	0.202129
cursor	-0.148532	-0.193857	-0.144788	-0.287593	0.00499305	-0.0580291	0.227347	0.333823	0.0487448	-0.196665	0.361899	-0.397281	0.119382	-0.192432	0.23109
Block	3
w-star	0.782165
b-star	-0.240988
shot	1	2	3	4	5	6	7	8	9	10	11	12	13	14	15
time	0.826676	2.21499	3.50963	4.97615	6.56723	7.89337	9.26626	10.4048	11.8711	13.3064	14.7103	16.0675	17.5652	18.876	20.1547
target	-0.404068	0.219167	-0.172162	0.386544	0.0295641	0.361835	-0.18657	-0.03413	-0.21413	-0.349942	0.300542	0.0963165	0.339827	-0.186187	0.149733
cursor	0.0364765	0.774967	0.573677	0.756572	0.0501848	0.408904	0.00984098	-0.0201532	-0.0971305	-0.401447	0.267838	-0.194885	0.353759	-0.309629	0.285257
Block	4
w-star	0.550818
b-star	0.191238
shot	1	2	3	4	5	6	7	8	9	10	11	12	13	14	15
time	0.88869	2.16786	3.55616	4.86661	6.17706	7.47184	8.86013	10.2953	11.4966	12.7289	14.055	15.5838	16.9255	18.1421	19.6241
target	0.334218	-0.377675	0.281851	-0.268899	0.0505284	-0.348749	0.360726	-0.314162	0.34294	0.163231	-0.19896	0.335925	-0.159863	0.010758	-0.408287
cursor	-0.417509	-0.411686	-0.112933	-0.47635	0.0676948	-0.411187	0.000756753	-0.456885	0.0564368	-0.0163798	-0.293616	0.180608	-0.255849	-0.127352	-0.578338
Block	5
w-star	1.57489
b-star	-0.0688091
shot	1	2	3	4	5	6	7	8	9	10	11	12	13	14	15
time	0.826543	2.37082	4.00887	5.77162	7.37835	9.0008	10.592	11.8555	13.2752	14.742	16.3329	17.7523	19.2655	20.8723	22.635
target	0.245904	-0.125693	0.385861	-0.195646	-0.382017	-0.27162	0.184432	0.0902358	-0.0721476	0.268084	-0.259746	0.111604	-0.352667	0.381216	-0.203773
cursor	0.139782	-0.0171168	0.210463	-0.119336	-0.222293	-0.236259	0.168372	0.0253616	-0.0651038	0.263299	-0.134951	0.106555	-0.223767	0.38668	-0.115108
Block	6
w-star	1.0031
b-star	0.0505531
shot	1	2	3	4	5	6	7	8	9	10	11	12	13	14	15
time	0.795684	2.23055	3.60332	5.08534	6.53613	8.42384	9.89017	11.2629	12.8228	14.258	15.6777	17.0662	18.5792	20.0611	21.6835
target	-0.168245	0.114237	-0.248636	0.290569	-0.210641	0.193526	-0.194853	-0.31158	0.303591	0.237262	-0.134349	0.110232	-0.0906003	0.269409	-0.045964
cursor	-0.159998	0.193898	-0.50695	0.125683	-0.192918	0.19944	-0.172118	-0.206469	0.351675	0.148127	-0.0711051	0.14834	-0.00066709	0.229376	-0.128266
Block	7
w-star	0.657172
b-star	-0.0566597
shot	1	2	3	4	5	6	7	8	9	10	11	12	13	14	15
time	0.951348	2.43347	3.69702	5.11652	6.4737	7.84653	9.81197	11.45	13.0569	14.6636	16.208	17.7835	19.3123	20.997	22.4012
target	-0.156944	0.191178	-0.0610622	0.301982	-0.322537	-0.167748	0.0849531	-0.250246	0.265599	-0.256731	0.389105	0.140265	-0.26348	0.365909	-0.295109
cursor	0.0074751	0.448972	0.0167252	0.270151	-0.126489	-0.0590422	0.190851	-0.313258	0.370973	-0.233075	0.274381	0.0951887	-0.363042	0.358562	-0.218572
Block	8
w-star	1.13271
b-star	0.191889
shot	1	2	3	4	5	6	7	8	9	10	11	12	13	14	15
time	1.20122	2.71426	4.36797	5.99025	7.40973	9.00103	10.7326	12.4017	13.9617	15.5842	17.0816	18.8132	20.4044	22.1204	23.5087
target	-0.312468	0.295441	0.391365	0.177946	-0.0912622	-0.280897	0.347534	-0.22709	0.211028	-0.227363	-0.11252	0.209805	-0.229753	0.0665439	-0.17732
cursor	-0.453087	0.0446681	0.269989	0.0164592	-0.0875038	-0.21919	0.297065	-0.186451	0.140648	-0.201796	-0.0965921	0.11546	-0.292814	-0.0409295	-0.1515
Block	9
w-star	0.523013
b-star	0.0375816
shot	1	2	3	4	5	6	7	8	9	10	11	12	13	14	15
time	2.27721	3.63457	5.13215	6.95721	8.53271	10.0616	11.3876	12.8226	14.2579	15.849	17.3467	18.7352	20.3262	21.8708	23.7425
target	0.313625	-0.206808	-0.294483	-0.181337	0.0537259	0.360731	-0.108126	0.14707	-0.328413	0.170912	-0.284212	0.0698441	0.269531	-0.297074	0.322155
cursor	0.589424	-0.0705711	-0.107134	-0.413827	0.0694296	0.525001	-0.195736	0.291725	-0.364006	0.172751	-0.396655	0.00874513	0.183848	-0.401094	0.138758
Block	10
w-star	1.62055
b-star	-0.0451117
shot	1	2	3	4	5	6	7	8	9	10	11	12	13	14	15
time	1.07588	2.52663	3.82149	5.45949	7.15977	8.57931	10.1082	11.8241	13.6025	15.2405	17.9393	19.4525	21.1216	22.7596	24.3508
target	0.155787	-0.27981	-0.0358195	-0.298592	0.360073	0.0879131	-0.324361	0.330266	-0.148214	0.313182	0.00762658	-0.419914	0.223702	-0.135379	0.150274
cursor	0.118695	-0.0135574	-0.00695986	-0.203491	0.432359	-0.0267901	-0.225281	0.349777	-0.0543112	0.273152	-0.000531995	-0.250484	0.153511	-0.131314	0.0704008
Block	11
w-star	1.74595
b-star	0.0899379
shot	1	2	3	4	5	6	7	8	9	10	11	12	13	14	15
time	1.15391	2.66712	4.49255	6.16141	7.79925	9.46855	11.1377	12.9316	14.6321	16.2858	17.8923	19.6396	21.3243	22.9626	24.2883
target	0.27056	-0.33988	-0.161651	0.330314	0.0349165	0.292565	-0.31236	0.173576	-0.125581	0.136935	-0.252963	0.166831	0.35824	-0.401645	-0.145589
cursor	0.112426	-0.285295	-0.116475	0.192279	-0.0136156	0.234287	-0.272523	0.238573	-0.163242	0.119792	-0.304034	0.221515	0.415354	-0.346322	-0.102548
Block	12
w-star	0.870646
b-star	0.131511
shot	1	2	3	4	5	6	7	8	9	10	11	12	13	14	15
time	1.02932	2.5894	3.8841	5.45974	7.05106	8.72003	10.2488	11.8245	13.4313	14.9913	16.9101	18.314	19.7805	21.4183	22.9161
target	0.167453	-0.270992	0.100226	-0.105322	-0.323661	0.349525	-0.102933	0.395412	-0.362193	0.396446	-0.304325	-0.236506	0.0151734	0.255758	0.128143
cursor	0.243982	-0.716635	0.0774292	-0.430965	-0.273009	0.3738	-0.297604	0.159706	-0.628183	0.397693	-0.230099	-0.207153	-0.0237936	0.239035	-0.00533843
Block	13
w-star	0.842913
b-star	0.000602611
shot	1	2	3	4	5	6	7	8	9	10	11	12	13	14	15
time	1.37248	3.02607	4.53926	6.27086	8.0025	9.56229	11.4656	13.1036	14.7883	17.0362	18.6103	20.1701	21.7926	23.3216	24.6318
target	0.331859	0.255235	-0.404315	0.111786	-0.125703	0.317983	-0.388436	0.00756337	-0.201152	0.0691999	0.00390046	0.323554	-0.315421	0.290024	-0.189354
cursor	0.793781	0.20426	-0.382253	0.211871	-0.212576	0.331717	-0.550227	0.00551842	-0.21841	0.196106	-0.100231	0.173963	-0.465026	0.451564	-0.131144
Block	14
w-star	0.787823
b-star	0.117098
shot	1	2	3	4	5	6	7	8	9	10	11	12	13	14	15
time	1.23204	2.63606	3.94643	5.35023	6.73881	8.40788	9.85876	11.4342	13.0721	14.9599	16.6916	18.3762	20.0921	21.9018	23.5085
target	0.197356	-0.228072	-0.000444701	0.321469	-0.248841	-0.324005	-0.22825	0.204474	-0.255199	0.255066	0.0763959	0.388441	-0.209707	0.165419	-0.181682
cursor	0.0472536	-0.513503	-0.114436	0.0592349	-0.470114	-0.390355	-0.155886	0.34318	-0.319786	0.180638	-0.0774451	0.336085	-0.313931	0.105221	-0.326067
Block	15
w-star	0.390034
b-star	-0.142931
shot	1	2	3	4	5	6	7	8	9	10	11	12	13	14	15
time	0.795473	2.0902	3.60351	5.35075	6.78587	8.28375	9.82785	11.6217	13.1037	14.7105	16.3485	17.5965	19.0944	20.5605	22.1205
target	-0.228599	0.191629	-0.213522	0.313172	-0.169372	0.0297008	0.15118	-0.125412	0.334605	-0.164122	0.353958	0.130715	-0.355449	0.0329286	-0.250222
cursor	0.184755	0.152879	-0.763932	0.110508	-0.0728386	-0.0297627	0.548786	-0.0186413	0.391519	-0.152255	0.450886	0.153584	-0.397239	0.0437013	-0.265114
Block	16
w-star	1.15711
b-star	-0.173898
shot	1	2	3	4	5	6	7	8	9	10	11	12	13	14	15
time	0.90457	2.24633	3.88421	5.50658	6.98848	8.43946	9.99942	11.3253	12.6202	14.1332	15.6308	17.0194	18.5325	20.1236	21.5589
target	-0.0875413	-0.202587	0.261647	-0.123958	0.123407	-0.345567	0.195159	0.27526	0.160084	0.0119391	-0.254651	-0.353368	-0.23668	-0.00711569	0.285663
cursor	-0.0115438	-0.162419	0.198758	-0.084117	-0.00779499	-0.200725	0.323338	0.193583	0.110318	0.0164929	-0.133907	-0.300569	-0.158169	-0.0180381	0.235665
Block	17
w-star	0.972023
b-star	0.0715313
shot	1	2	3	4	5	6	7	8	9	10	11	12	13	14	15
time	0.873494	2.2773	3.82176	5.45969	7.08215	8.67329	10.2021	11.4188	13.0569	14.6482	16.3485	18.1113	19.7024	21.1219	22.6194
target	-0.426239	0.00208838	0.263535	-0.309035	0.324786	-0.227721	0.158712	-0.0197171	0.25295	-0.351161	0.339953	-0.241085	0.0672237	-0.227192	0.18392
cursor	-0.430974	-0.178964	0.174775	-0.40445	0.229048	-0.262967	0.0809975	-0.128901	0.1304	-0.447944	0.361197	-0.299296	-0.0401521	-0.33088	0.247339
Block	18
w-star	1.01149
b-star	0.127879
shot	1	2	3	4	5	6	7	8	9	10	11	12	13	14	15
time	1.06096	2.66733	4.18062	5.77177	7.28523	8.81378	10.6546	12.2457	13.7589	15.2097	16.8166	18.4077	20.1704	21.7149	23.2905
target	-0.0589333	0.30231	-0.289185	0.0159286	0.289804	-0.0332087	0.377229	-0.400944	-0.0856412	-0.217715	0.312801	0.107337	0.206796	0.318286	-0.403973
cursor	-0.112323	0.176484	-0.451807	-0.0792238	0.237761	-0.109756	0.291608	-0.521087	-0.113803	-0.241431	0.291819	0.00832745	0.133659	0.29798	-0.348491
Block	19
w-star	0.262846
b-star	0.14627
shot	1	2	3	4	5	6	7	8	9	10	11	12	13	14	15
time	0.966443	2.30806	3.57159	4.92885	6.31709	7.84608	9.32788	10.7162	12.5102	13.8363	15.2404	16.535	18.0639	19.655	21.1683
target	0.14407	-0.0726292	0.375199	-0.195469	-0.261438	0.0784753	-0.100452	-0.278541	-0.0945197	0.21398	-0.0726768	-0.244028	0.244871	-0.0927256	0.298997
cursor	-0.429575	0.60023	0.238677	-0.194583	-0.374837	-0.322655	-0.0305998	-0.28349	-0.218175	0.422301	-0.291625	-0.276168	-0.00851842	-0.114625	0.187308
Block	20
w-star	1.72463
b-star	-0.216545
shot	1	2	3	4	5	6	7	8	9	10	11	12	13	14	15
time	0.920161	2.496	3.79051	5.11669	6.48941	8.08049	9.46899	11.0756	12.8854	14.4609	16.0364	17.1752	18.7041	20.4047	22.2139
target	-0.309987	0.362898	0.0685103	-0.358886	0.356102	-0.137747	0.250152	-0.231672	0.376646	-0.350567	-0.202391	-0.0418915	0.224954	-0.333738	0.274098
cursor	0.135461	0.129244	0.0931993	-0.108085	0.492242	-0.0160863	0.148143	-0.188853	0.434411	-0.214536	-0.0296894	-0.0330548	0.174995	-0.216378	0.312922
Block	21
w-star	0.263125
b-star	0.143579
shot	1	2	3	4	5	6	7	8	9	10	11	12	13	14	15
time	0.888933	2.40205	3.96214	5.35045	6.78575	8.67337	10.0617	11.4658	12.8853	14.2892	15.7869	17.534	19.1563	20.6541	21.9175
target	0.213959	-0.14568	-0.372963	0.262513	-0.136448	0.210222	0.417867	-0.192935	0.219397	-0.293583	0.382007	-0.256076	0.17147	-0.162976	-0.34612
cursor	-0.321024	-0.201214	-0.889771	0.0254023	-0.427831	-0.391145	0.0702148	-0.221647	0.193275	-0.344707	0.00253165	-0.38058	-0.0235896	-0.383018	-0.376517
Block	22
w-star	1.33827
b-star	0.197251
shot	1	2	3	4	5	6	7	8	9	10	11	12	13	14	15
time	0.951487	2.27748	3.47872	4.9768	6.6611	8.22091	9.84343	11.5126	13.1507	14.8044	16.5045	17.737	19.3748	21.0441	22.8693
target	-0.247728	0.119874	-0.0351601	-0.245155	0.306037	-0.204041	0.187196	-0.269473	0.230425	-0.27595	0.236435	0.0185487	0.273763	-0.42615	0.344324
cursor	-0.114775	-0.0336735	-0.0722953	-0.19147	0.0967775	-0.319981	0.00109058	-0.334476	0.279478	-0.206832	0.113281	0.0105634	0.233643	-0.428154	0.430769
Block	23
w-star	1.35251
b-star	0.101923
shot	1	2	3	4	5	6	7	8	9	10	11	12	13	14	15
time	0.717422	2.41753	3.72787	5.19415	6.73861	8.47025	10.0614	11.9958	13.6649	14.9444	16.3636	17.7208	19.6708	21.3558	22.8845
target	-0.0460546	0.20086	-0.0018781	-0.17837	0.208657	-0.355134	0.119798	-0.320697	0.268425	0.0861481	-0.014277	-0.289015	0.3175	-0.0503856	0.284926
cursor	0.306904	-0.0686047	-0.0594124	-0.127531	0.147359	-0.261328	0.129923	-0.237365	0.270586	0.0220992	-0.00120919	-0.30266	0.143565	-0.150432	0.186545
Block	24
w-star	1.33389
b-star	-0.24772
shot	1	2	3	4	5	6	7	8	9	10	11	12	13	14	15
time	0.873257	2.21494	3.40041	5.17887	6.83244	8.486	10.2178	11.7775	13.166	14.7729	16.4265	18.2204	19.5309	20.6382	22.3074
target	-0.306051	0.230677	-0.0794334	0.285573	0.181923	-0.0895047	0.274379	-0.219542	0.166193	-0.135326	-0.359274	0.161668	-0.173531	-0.0455599	0.281915
cursor	0.0935125	-0.0721071	-0.0508322	0.320713	0.197208	-0.0779698	0.406729	-0.0378015	0.203322	-0.18107	-0.238368	0.340957	-0.0631987	-0.0631987	0.285331
Block	25
w-star	1.0542
b-star	0.115077
shot	1	2	3	4	5	6	7	8	9	10	11	12	13	14	15
time	0.686329	2.21519	3.7749	5.2724	6.86399	8.39245	9.81198	11.3096	12.6981	14.1174	15.8024	17.3466	18.9379	20.4512	21.9954
target	0.0946979	0.299896	-0.101439	-0.386365	0.0395353	-0.209889	0.0077974	0.3191	0.165472	-0.33362	0.323973	-0.166904	0.295926	-0.204243	-0.0166172
cursor	-0.455984	0.127957	-0.306551	-0.399682	0.0980532	-0.28815	-0.0590013	0.24882	-0.0264603	-0.345843	0.369248	-0.262622	0.324304	-0.246684	-0.0122037
Block	26
w-star	0.428333
b-star	0.181448
shot	1	2	3	4	5	6	7	8	9	10	11	12	13	14	15
time	0.96697	2.26189	3.49441	4.89832	6.47385	8.03405	9.59377	11.2942	12.901	14.3828	15.7245	17.2688	19.1097	20.654	22.4013
target	-0.309607	-0.0118909	0.186302	0.324077	-0.200858	0.295007	-0.294222	0.217645	-0.411758	0.0290302	-0.225117	0.296228	-0.220274	0.400301	-0.157674
cursor	-0.935813	0.200553	-0.016251	0.306245	-0.491008	0.34226	-0.179995	0.085875	-0.756022	0.16304	-0.27014	0.432404	-0.561327	0.0738937	-0.325696
Block	27
w-star	0.659183
b-star	0.215819
shot	1	2	3	4	5	6	7	8	9	10	11	12	13	14	15
time	2.16785	3.55617	5.05379	6.73883	7.9865	9.71816	11.4186	12.9944	14.5385	16.1296	17.7832	19.4837	22.1044	23.7269	25.4271
target	0.264918	-0.359671	0.319287	-0.0542966	0.327129	-0.164725	-0.402054	0.0338113	-0.137274	0.0527965	0.160081	0.289666	-0.353425	0.014185	0.203771
cursor	-0.0672438	-0.286855	0.337826	-0.187314	0.229155	-0.299229	-0.45424	-0.0643243	-0.272907	-0.049356	0.20149	0.364843	-0.477504	0.0345681	0.242502
Block	28
w-star	0.778719
b-star	0.244179
shot	1	2	3	4	5	6	7	8	9	10	11	12	13	14	15
time	1.35691	3.02609	4.75762	6.23965	7.64356	9.23474	10.8104	13.4	14.6946	16.4731	18.1424	19.827	21.3402	22.7131	24.3512
target	-0.226611	0.266035	-0.421138	0.114445	-0.353847	0.316946	-0.127962	0.180864	0.053308	0.398727	-0.21348	0.154426	0.00776239	-0.116874	-0.333595
cursor	-0.309563	0.259749	-0.855575	-0.034969	-0.411987	0.210165	-0.410889	-0.0333214	-0.0272411	0.320866	-0.570781	0.0818121	-0.0743537	-0.112365	-0.311211
Block	29
w-star	1.3557
b-star	0.193424
shot	1	2	3	4	5	6	7	8	9	10	11	12	13	14	15
time	0.982571	2.41784	4.00893	6.56733	8.1275	9.92131	11.6061	13.3064	15.0693	16.6761	18.3452	19.9989	21.5431	23.3371	24.9127
target	0.169971	-0.380108	0.172394	-0.275711	-0.386023	0.338668	-0.217093	0.387103	-0.137151	0.0963027	-0.223103	0.205208	-0.339836	0.361397	-0.155367
cursor	-0.0913228	-0.223769	0.094864	-0.280596	-0.357252	0.164805	-0.259867	0.316044	-0.356824	0.00153405	-0.200921	0.0667208	-0.409798	0.298626	-0.258154
Block	30
w-star	0.991753
b-star	-0.0216105
shot	1	2	3	4	5	6	7	8	9	10	11	12	13	14	15
time	0.967216	2.33999	3.72826	5.00745	6.17733	7.59707	9.18805	10.5297	11.9337	13.5251	14.8666	16.1925	17.4872	18.7671	20.0457
target	0.392505	-0.219991	0.334028	0.153288	0.0138946	-0.13755	0.0342938	-0.135877	-0.417038	0.375474	-0.0672444	-0.413749	0.0206441	0.230305	-0.105562
cursor	0.32965	-0.282928	0.241836	0.129811	0.0348808	-0.163819	0.119215	-0.150082	-0.450519	0.533155	-0.153008	-0.367293	0.11404	0.185623	-0.0995674
Long block
w-star	1
b-star	0
shot	1	2	3	4	5	6	7	8	9	10	11	12	13	14	15	16	17	18	19	20	21	22	23	24	25	26	27	28	29	30	31	32	33	34	35	36	37	38	39	40	41	42	43	44	45	46	47	48	49
time	0.748005	2.04293	3.24409	4.55442	5.92717	7.19082	8.71963	10.3264	11.9018	13.5088	15.0374	16.3011	17.8454	19.437	21.0121	22.6033	24.0229	25.7546	27.0961	28.5159	30.0912	31.5265	33.1959	34.7556	36.2688	37.8132	39.7632	41.2295	42.852	44.3963	45.8783	46.9859	48.4834	50.1841	51.7905	53.023	54.63	55.9091	57.4221	58.9354	60.6202	62.3517	63.584	65.0819	66.6261	67.7491	69.0752	70.4793	72.1484
target	0.125347	0.25726	0.055874	-0.157033	-0.315333	-0.0634887	-0.388778	0.156118	-0.111454	0.360894	-0.0106058	-0.22276	-0.338619	-0.027418	0.183381	0.318939	-0.408601	0.215423	0.416963	-0.0479948	0.134002	-0.32162	0.138063	0.000962678	0.128905	0.315703	-0.241469	-0.392451	-0.208557	-0.0200755	0.356747	0.191092	-0.261145	0.167878	-0.383825	-0.280565	0.2739	0.0961865	-0.317495	0.267304	0.00672541	0.418123	0.184583	-0.198051	0.140574	0.27297	0.135799	-0.239184	0.19446
cursor	-0.111681	0.120021	-0.156861	-0.156861	-0.547165	-0.044813	-0.395436	0.113361	-0.158022	0.242272	-0.212457	-0.184659	-0.27123	-0.00598729	0.163765	0.189699	-0.44697	0.446878	0.383156	-0.19477	0.198283	-0.349676	0.110368	-0.111681	0.0747495	0.269703	-0.31638	-0.319007	-0.184354	0.0826918	0.212243	0.207081	-0.234176	0.236681	-0.548906	-0.258767	0.409549	0.0550159	-0.245448	0.33706	-0.0864797	0.366233	0.138227	-0.139205	0.319465	0.248045	-0.00195503	-0.150782	0.318609
[truncated: 51 more columns]

## Sheet: Sheet8
Subject	8
Block	1
w-star	0.794834
b-star	0.0386092
shot	1	2	3	4	5	6	7	8	9	10	11	12	13	14	15
time	0.951086	2.23026	3.52498	4.83551	5.9898	7.37804	8.6416	10.1393	11.3874	12.5728	14.1641	15.4588	16.7068	18.0329	19.3588
target	-0.0461452	0.343228	-0.215856	-0.0935619	0.401629	0.0594628	-0.323764	0.287709	-0.32439	-0.0191093	-0.0873414	-0.38496	0.303497	-0.207991	0.306164
cursor	-0.489779	-0.083318	-0.524983	0.714347	0.0976987	-0.0731334	-0.640742	0.71869	-0.66653	-0.288355	-0.0815117	-0.33628	0.0094963	-0.614992	0.231098
Block	2
w-star	1.43619
b-star	0.249244
shot	1	2	3	4	5	6	7	8	9	10	11	12	13	14	15
time	0.748936	2.02789	3.19768	4.43014	5.64711	6.91057	8.17415	9.42204	10.6233	11.8401	13.1817	14.5231	15.7868	17.0349	18.2984
target	0.0383359	-0.173263	-0.0310581	-0.119006	0.110936	0.00554449	0.160029	0.281928	-0.0358632	-0.299526	0.379855	-0.269117	-0.0401945	-0.267205	0.202129
cursor	-0.241183	-0.165973	-0.121349	-0.184329	-0.0859988	-0.062198	0.0655479	0.200313	-0.0580078	-0.293591	0.266504	-0.59226	-0.0934857	-0.292783	0.0331967
Block	3
w-star	0.782165
b-star	-0.240988
shot	1	2	3	4	5	6	7	8	9	10	11	12	13	14	15
time	0.74851	2.02773	3.22894	4.52372	5.70923	6.98844	8.28358	9.4532	10.7792	12.0739	13.3844	14.6949	15.9895	17.2844	18.5792
target	-0.404068	0.219167	-0.172162	0.386544	0.0295641	0.361835	-0.18657	-0.03413	-0.21413	-0.349942	0.300542	0.0963165	0.339827	-0.186187	0.149733
cursor	-0.0963494	0.868933	-0.123649	0.563718	0.0640493	0.533724	-0.376256	-0.0720182	-0.310644	-0.38438	0.372583	-0.0996691	0.179496	-0.322439	0.173247
Block	4
w-star	0.550818
b-star	0.191238
shot	1	2	3	4	5	6	7	8	9	10	11	12	13	14	15
time	0.873383	2.10558	3.24445	4.50814	5.78716	7.01985	8.39234	9.67175	10.9976	12.1832	13.4467	14.7727	16.0363	17.4402	18.8287
target	0.334218	-0.377675	0.281851	-0.268899	0.0505284	-0.348749	0.360726	-0.314162	0.34294	0.163231	-0.19896	0.335925	-0.159863	0.010758	-0.408287
cursor	-0.530866	-1.14407	-0.193513	-0.548668	0.0329225	-0.577451	0.160255	-0.380574	0.150882	-0.0471037	-0.442355	0.439043	-0.201721	-0.103338	-0.458604
Block	5
w-star	1.57489
b-star	-0.0688091
shot	1	2	3	4	5	6	7	8	9	10	11	12	13	14	15
time	1.06049	2.3085	3.71261	5.22572	6.59851	8.06492	9.5001	10.8104	12.23	13.8059	15.3032	16.7383	18.1424	19.5932	21.0907
target	0.245904	-0.125693	0.385861	-0.195646	-0.382017	-0.27162	0.184432	0.0902358	-0.0721476	0.268084	-0.259746	0.111604	-0.352667	0.381216	-0.203773
cursor	0.22117	0.0818637	0.250516	-0.0201814	-0.114875	-0.118347	0.156424	-0.013412	-0.121102	0.158344	-0.240894	0.0076526	-0.286321	0.176228	-0.210112
Block	6
w-star	1.0031
b-star	0.0505531
shot	1	2	3	4	5	6	7	8	9	10	11	12	13	14	15
time	0.826548	2.19933	3.63452	4.97617	6.1929	7.55024	8.8605	10.3112	11.9336	13.4624	14.8509	16.3484	17.6588	19.016	20.2483
target	-0.168245	0.114237	-0.248636	0.290569	-0.210641	0.193526	-0.194853	-0.31158	0.303591	0.237262	-0.134349	0.110232	-0.0906003	0.269409	-0.045964
cursor	-0.289576	-0.00526551	-0.503813	0.101747	-0.309401	0.104944	-0.206743	-0.318628	0.163688	-0.0204921	-0.214235	-0.0284099	-0.274319	0.161343	-0.245876
Block	7
w-star	0.657172
b-star	-0.0566597
shot	1	2	3	4	5	6	7	8	9	10	11	12	13	14	15
time	0.857805	2.1684	3.46299	4.78902	6.25538	7.69058	9.11013	10.5609	12.0897	13.6028	15.0697	16.4111	17.8462	19.2501	20.7007
target	-0.156944	0.191178	-0.0610622	0.301982	-0.322537	-0.167748	0.0849531	-0.250246	0.265599	-0.256731	0.389105	0.140265	-0.26348	0.365909	-0.295109
cursor	0.119128	0.327604	-0.108965	0.275218	-0.262173	-0.16428	0.0226751	-0.342078	0.35052	-0.260872	0.252627	0.0916095	-0.39651	0.156453	-0.530799
Block	8
w-star	1.13271
b-star	0.191889
shot	1	2	3	4	5	6	7	8	9	10	11	12	13	14	15
time	0.826591	2.23054	3.68139	5.24132	6.84805	8.33004	9.87448	11.3875	12.9476	14.4763	15.8336	17.3467	18.7976	20.2952	21.7149
target	-0.312468	0.295441	0.391365	0.177946	-0.0912622	-0.280897	0.347534	-0.22709	0.211028	-0.227363	-0.11252	0.209805	-0.229753	0.0665439	-0.17732
cursor	-0.318569	-0.1241	-0.00449522	0.042214	-0.43367	-0.180275	0.105077	-0.266628	0.12347	-0.336907	-0.223586	-0.0301152	-0.297183	0.0220956	-0.282647
Block	9
w-star	0.523013
b-star	0.0375816
shot	1	2	3	4	5	6	7	8	9	10	11	12	13	14	15
time	1.24768	2.68288	4.08687	5.47522	6.92604	8.51716	9.9525	11.4344	12.9475	14.4297	16.1143	17.5651	19.0939	20.654	22.323
target	0.313625	-0.206808	-0.294483	-0.181337	0.0537259	0.360731	-0.108126	0.14707	-0.328413	0.170912	-0.284212	0.0698441	0.269531	-0.297074	0.322155
cursor	0.368764	-0.226692	-0.425216	-0.228327	0.0505059	0.377408	-0.220034	0.160719	-0.503014	0.158675	-0.261444	0.0496882	0.226894	-0.298941	0.300136
Block	10
w-star	1.62055
b-star	-0.0451117
shot	1	2	3	4	5	6	7	8	9	10	11	12	13	14	15
time	1.04491	2.65166	3.99334	5.42842	6.94156	8.28323	9.81232	11.4657	13.0099	14.508	15.8492	17.5653	19.4059	21.0907	22.6195
target	0.155787	-0.27981	-0.0358195	-0.298592	0.360073	0.0879131	-0.324361	0.330266	-0.148214	0.313182	0.00762658	-0.419914	0.223702	-0.135379	0.150274
cursor	0.0322859	-0.0748201	-0.0708992	-0.181436	0.200051	0.0285725	-0.265809	0.168987	-0.158665	0.141107	-0.0878077	-0.344319	0.191946	-0.172539	0.0758107
Block	11
w-star	1.74595
b-star	0.0899379
shot	1	2	3	4	5	6	7	8	9	10	11	12	13	14	15
time	1.23225	2.85456	4.16498	5.84966	7.4566	9.0946	11.0757	12.7292	14.1645	15.5685	17.0816	18.6884	20.3577	22.1828	23.4621
target	0.27056	-0.33988	-0.161651	0.330314	0.0349165	0.292565	-0.31236	0.173576	-0.125581	0.136935	-0.252963	0.166831	0.35824	-0.401645	-0.145589
cursor	-0.0135106	-0.503489	-0.257984	0.139615	-0.174877	0.0899614	-0.511748	0.0216041	-0.238318	0.0324342	-0.366372	0.159683	0.246167	-0.624265	-0.180494
Block	12
w-star	0.870646
b-star	0.131511
shot	1	2	3	4	5	6	7	8	9	10	11	12	13	14	15
time	1.16955	2.66723	4.33642	5.89635	7.76837	9.64031	11.2627	12.9007	14.5231	16.0674	17.5494	18.9847	22.1513	23.6645	25.0998
target	0.167453	-0.270992	0.100226	-0.105322	-0.323661	0.349525	-0.102933	0.395412	-0.362193	0.396446	-0.304325	-0.236506	0.0151734	0.255758	0.128143
cursor	0.10648	-0.485243	0.069184	-0.290096	-0.645621	0.426148	-0.356689	0.354748	-0.228801	0.431832	-0.218871	-0.139788	-0.097053	0.226053	-0.0842115
Block	13
w-star	0.842913
b-star	0.000602611
shot	1	2	3	4	5	6	7	8	9	10	11	12	13	14	15
time	0.982547	2.43337	4.05583	5.47531	6.91033	8.42374	10.1085	11.6061	13.2128	14.6636	15.9896	17.6431	19.2187	20.7318	22.1826
target	0.331859	0.255235	-0.404315	0.111786	-0.125703	0.317983	-0.388436	0.00756337	-0.201152	0.0691999	0.00390046	0.323554	-0.315421	0.290024	-0.189354
cursor	0.565359	0.159902	-0.485538	0.248981	-0.152236	0.415324	-0.585126	-0.194999	-0.0909533	0.0231674	-0.0954108	0.423985	-0.616945	0.117066	-0.203226
Block	14
w-star	0.787823
b-star	0.117098
shot	1	2	3	4	5	6	7	8	9	10	11	12	13	14	15
time	0.951319	2.30853	3.60337	5.17883	6.77012	8.23651	9.7964	11.4811	13.1192	14.8663	16.6759	18.3606	19.796	21.2935	22.7446
target	0.197356	-0.228072	-0.000444701	0.321469	-0.248841	-0.324005	-0.22825	0.204474	-0.255199	0.255066	0.0763959	0.388441	-0.209707	0.165419	-0.181682
cursor	0.0802894	-0.320251	-0.11463	0.144694	-0.452433	-0.320639	-0.21335	0.183197	-0.266781	0.145275	-0.138941	0.314797	-0.246657	0.140894	-0.268254
Block	15
w-star	0.390034
b-star	-0.142931
shot	1	2	3	4	5	6	7	8	9	10	11	12	13	14	15
time	0.920193	2.93257	4.3522	6.16171	7.48774	8.86038	10.124	11.6061	13.0724	14.4452	15.8649	17.3779	19.0472	20.3888	22.0891
target	-0.228599	0.191629	-0.213522	0.313172	-0.169372	0.0297008	0.15118	-0.125412	0.334605	-0.164122	0.353958	0.130715	-0.355449	0.0329286	-0.250222
cursor	0.537664	-0.690938	0.16776	0.90052	-0.0697058	0.267539	0.0234947	-0.106673	0.0804332	-0.0733868	0.174417	0.141131	-0.231671	-0.0985275	-0.462401
Block	16
w-star	1.15711
b-star	-0.173898
shot	1	2	3	4	5	6	7	8	9	10	11	12	13	14	15
time	0.607984	1.91846	3.33808	4.60166	5.88119	7.33166	8.8447	10.3736	11.6216	12.9474	14.3515	15.9739	17.5339	19.016	20.6228
target	-0.0875413	-0.202587	0.261647	-0.123958	0.123407	-0.345567	0.195159	0.27526	0.160084	0.0119391	-0.254651	-0.353368	-0.23668	-0.00711569	0.285663
cursor	0.160425	-0.144045	0.161534	-0.0894497	0.00976092	-0.157007	0.159316	0.200025	0.126686	0.069847	-0.0849618	-0.19167	-0.24901	-0.0271461	0.175103
Block	17
w-star	0.972023
b-star	0.0715313
shot	1	2	3	4	5	6	7	8	9	10	11	12	13	14	15
time	0.998149	2.52695	4.21182	5.881	7.64378	9.31293	10.6856	12.152	13.7589	15.7872	17.6119	19.1408	20.5292	22.2763	23.8987
target	-0.426239	0.00208838	0.263535	-0.309035	0.324786	-0.227721	0.158712	-0.0197171	0.25295	-0.351161	0.339953	-0.241085	0.0672237	-0.227192	0.18392
cursor	-0.594329	-0.249768	0.289859	-0.374123	0.166824	-0.353633	0.000639611	-0.165513	0.131877	-0.491941	0.207521	-0.110893	-0.038078	-0.223369	0.061293
Block	18
w-star	1.01149
b-star	0.127879
shot	1	2	3	4	5	6	7	8	9	10	11	12	13	14	15
time	1.09176	2.76117	4.21171	5.91204	7.62836	9.14135	10.873	12.4641	13.7588	15.3033	16.91	18.2048	19.6554	21.4652	22.9784
target	-0.0589333	0.30231	-0.289185	0.0159286	0.289804	-0.0332087	0.377229	-0.400944	-0.0856412	-0.217715	0.312801	0.107337	0.206796	0.318286	-0.403973
cursor	-0.321703	0.0824998	-0.285463	0.0527222	0.160326	-0.082727	0.301302	-0.327683	-0.109726	-0.333391	0.122032	-0.0918778	0.195178	0.249418	-0.395272
Block	19
w-star	0.262846
b-star	0.14627
shot	1	2	3	4	5	6	7	8	9	10	11	12	13	14	15
time	1.15398	2.4489	4.28962	5.53771	6.94176	8.93841	10.2642	11.8089	13.5091	15.3032	16.9411	18.4229	19.9674	21.6054	23.0718
target	0.14407	-0.0726292	0.375199	-0.195469	-0.261438	0.0784753	-0.100452	-0.278541	-0.0945197	0.21398	-0.0726768	-0.244028	0.244871	-0.0927256	0.298997
cursor	0.513415	-0.446427	0.407076	-0.304874	-0.14612	0.343156	-0.305687	-0.28686	0.0486607	-0.142866	-0.181334	-0.263151	0.791641	-0.0167699	0.133732
Block	20
w-star	1.72463
b-star	-0.216545
shot	1	2	3	4	5	6	7	8	9	10	11	12	13	14	15
time	1.0766	2.4179	3.69705	5.06987	6.64568	8.17442	9.62486	11.3097	12.9632	14.5857	16.0364	17.5497	19.172	21.0752	22.807
target	-0.309987	0.362898	0.0685103	-0.358886	0.356102	-0.137747	0.250152	-0.231672	0.376646	-0.350567	-0.202391	-0.0418915	0.224954	-0.333738	0.274098
cursor	0.119927	0.249954	0.157053	-0.181308	0.39362	-0.0120479	0.242727	-0.256249	0.364695	-0.252901	-0.132138	-0.103196	0.30047	-0.454274	0.296733
Block	21
w-star	0.263125
b-star	0.143579
shot	1	2	3	4	5	6	7	8	9	10	11	12	13	14	15
time	0.68616	1.90324	3.11968	4.43014	5.56882	6.84811	8.15838	9.51557	10.9197	12.2144	13.6183	14.7727	16.13	17.3623	18.7195
target	0.213959	-0.14568	-0.372963	0.262513	-0.136448	0.210222	0.417867	-0.192935	0.219397	-0.293583	0.382007	-0.256076	0.17147	-0.162976	-0.34612
cursor	0.348145	-0.877581	0.199428	0.330963	-0.376053	0.399691	0.0432809	-0.482279	0.65301	-0.245214	0.548408	-0.143864	0.332589	-0.420981	-0.025331
Block	22
w-star	1.33827
b-star	0.197251
shot	1	2	3	4	5	6	7	8	9	10	11	12	13	14	15
time	0.733075	2.12158	3.32265	4.57069	5.92778	7.12892	8.42374	9.68741	11.0602	12.3083	13.6654	15.1005	16.5357	17.9554	19.5464
target	-0.247728	0.119874	-0.0351601	-0.245155	0.306037	-0.204041	0.187196	-0.269473	0.230425	-0.27595	0.236435	0.0185487	0.273763	-0.42615	0.344324
cursor	-0.0979746	-0.0524822	-0.102791	-0.161568	0.00487971	-0.16134	0.0335036	-0.210051	0.0934449	-0.258122	0.0939243	-0.219318	0.109035	-0.390263	0.150168
Block	23
w-star	1.35251
b-star	0.101923
shot	1	2	3	4	5	6	7	8	9	10	11	12	13	14	15
time	0.764214	2.21502	3.68138	5.06975	6.50498	7.87779	9.01658	10.358	11.8248	13.1035	14.414	15.8804	17.3624	18.6884	20.1079
target	-0.0460546	0.20086	-0.0018781	-0.17837	0.208657	-0.355134	0.119798	-0.320697	0.268425	0.0861481	-0.014277	-0.289015	0.3175	-0.0503856	0.284926
cursor	0.0293718	0.128116	-0.0372559	-0.124775	0.159442	-0.237816	0.042878	-0.24335	0.201745	0.00104937	0.00773472	-0.251255	0.279485	-0.109214	0.25961
Block	24
w-star	1.33389
b-star	-0.24772
shot	1	2	3	4	5	6	7	8	9	10	11	12	13	14	15
time	0.9671	2.52711	3.88406	5.89637	7.1289	8.64209	10.0616	12.3096	13.4625	14.7417	16.2549	17.6275	18.8911	20.1859	21.5898
target	-0.306051	0.230677	-0.0794334	0.285573	0.181923	-0.0895047	0.274379	-0.219542	0.166193	-0.135326	-0.359274	0.161668	-0.173531	-0.0455599	0.281915
cursor	0.00454232	0.563898	0.236117	0.474744	0.296575	0.123719	0.362347	-0.233101	0.0473671	-0.0585956	-0.289552	0.220315	-0.0190227	-0.0540612	0.243353
Block	25
w-star	1.0542
b-star	0.115077
shot	1	2	3	4	5	6	7	8	9	10	11	12	13	14	15
time	0.82655	2.293	3.55653	5.13214	6.83242	8.29896	9.76524	11.2317	12.4796	14.0239	15.4904	17.004	18.5636	19.983	21.3715
target	0.0946979	0.299896	-0.101439	-0.386365	0.0395353	-0.209889	0.0077974	0.3191	0.165472	-0.33362	0.323973	-0.166904	0.295926	-0.204243	-0.0166172
cursor	-0.172851	0.168003	-0.123591	-0.339207	0.193706	-0.121678	0.047025	0.203297	0.0256111	-0.394466	0.174523	-0.250538	0.258585	-0.0827333	0.0154112
Block	26
w-star	0.428333
b-star	0.181448
shot	1	2	3	4	5	6	7	8	9	10	11	12	13	14	15
time	1.02939	2.27742	3.61902	4.99167	6.27098	7.62806	8.98528	10.3114	11.6528	12.8385	14.024	15.35	16.5824	17.9085	19.0472
target	-0.309607	-0.0118909	0.186302	0.324077	-0.200858	0.295007	-0.294222	0.217645	-0.411758	0.0290302	-0.225117	0.296228	-0.220274	0.400301	-0.157674
cursor	-0.941946	-0.0527653	0.17117	0.421208	-0.13264	0.30168	-0.298809	0.245483	-0.393233	0.183722	-0.264648	0.232431	-0.158742	0.258034	-0.0693821
Block	27
w-star	0.659183
b-star	0.215819
shot	1	2	3	4	5	6	7	8	9	10	11	12	13	14	15
time	0.811014	2.04334	3.3226	4.46129	5.80296	7.22241	8.68888	10.1084	11.4967	12.7915	14.1334	15.4435	17.0191	18.3296	19.6242
target	0.264918	-0.359671	0.319287	-0.0542966	0.327129	-0.164725	-0.402054	0.0338113	-0.137274	0.0527965	0.160081	0.289666	-0.353425	0.014185	0.203771
cursor	0.0659412	-0.220541	0.201999	-0.159185	0.145231	-0.0391146	-0.223785	0.0943021	-0.143522	-0.00357079	0.165436	0.250287	-0.416982	-0.0772999	0.231009
Block	28
w-star	0.778719
b-star	0.244179
shot	1	2	3	4	5	6	7	8	9	10	11	12	13	14	15
time	0.935825	2.246	3.57208	4.85161	6.13052	7.56566	8.68904	10.0303	11.3722	12.7292	14.0551	15.3347	16.6447	17.8772	19.2343
target	-0.226611	0.266035	-0.421138	0.114445	-0.353847	0.316946	-0.127962	0.180864	0.053308	0.398727	-0.21348	0.154426	0.00776239	-0.116874	-0.333595
cursor	-0.271983	0.086794	-0.578313	-0.0289279	-0.352361	0.130141	-0.155163	0.100328	-0.063723	0.278461	-0.205963	0.0704753	-0.171992	-0.12837	-0.274455
Block	29
w-star	1.3557
b-star	0.193424
shot	1	2	3	4	5	6	7	8	9	10	11	12	13	14	15
time	0.873237	2.19922	3.50962	4.96044	6.38	7.90882	9.18806	10.6232	11.8868	13.1504	14.4138	15.74	17.0815	18.4386	19.593
target	0.169971	-0.380108	0.172394	-0.275711	-0.386023	0.338668	-0.217093	0.387103	-0.137151	0.0963027	-0.223103	0.205208	-0.339836	0.361397	-0.155367
cursor	0.183417	-0.0545496	0.177874	-0.422417	-0.11737	0.294638	-0.181769	0.295427	-0.140534	0.15106	-0.259844	0.179925	-0.369442	0.251015	-0.192607
Block	30
w-star	0.991753
b-star	-0.0216105
shot	1	2	3	4	5	6	7	8	9	10	11	12	13	14	15
time	0.966931	2.30849	3.63442	4.80451	5.9278	7.03524	8.36128	9.62485	11.2004	12.7136	13.9929	15.3344	16.8631	18.2359	19.5931
target	0.392505	-0.219991	0.334028	0.153288	0.0138946	-0.13755	0.0342938	-0.135877	-0.417038	0.375474	-0.0672444	-0.413749	0.0206441	0.230305	-0.105562
cursor	0.67401	0.111915	0.431788	0.124698	-0.0357161	-0.0630677	0.0719965	-0.177957	-0.559833	0.585733	0.0984549	-0.143921	0.0327555	0.135324	-0.180852
Long block
w-star	1
b-star	0
shot	1	2	3	4	5	6	7	8	9	10	11	12	13	14	15	16	17	18	19	20	21	22	23	24	25	26	27	28	29	30	31	32	33	34	35	36	37	38	39	40	41	42	43	44	45	46	47	48	49
time	0.95087	2.37044	3.80558	5.19395	6.67586	7.98636	9.40594	10.8412	12.1515	13.6335	14.9438	16.1919	17.5022	18.7347	20.0919	21.5113	23.0245	24.4598	25.9731	27.2521	28.6405	30.3564	31.7761	33.0864	34.4281	35.8944	37.5324	38.8428	40.1531	41.4635	42.9144	44.2403	45.6911	47.1887	48.6552	49.9029	51.3071	52.6174	54.1306	55.5188	56.8137	58.2334	59.5436	61.1041	62.4453	63.8491	65.5652	67.1252	68.5295
target	0.125347	0.25726	0.055874	-0.157033	-0.315333	-0.0634887	-0.388778	0.156118	-0.111454	0.360894	-0.0106058	-0.22276	-0.338619	-0.027418	0.183381	0.318939	-0.408601	0.215423	0.416963	-0.0479948	0.134002	-0.32162	0.138063	0.000962678	0.128905	0.315703	-0.241469	-0.392451	-0.208557	-0.0200755	0.356747	0.191092	-0.261145	0.167878	-0.383825	-0.280565	0.2739	0.0961865	-0.317495	0.267304	0.00672541	0.418123	0.184583	-0.198051	0.140574	0.27297	0.135799	-0.239184	0.19446
cursor	-0.154539	0.328324	0.0143267	-0.191441	-0.387891	-0.132331	-0.530395	0.131537	-0.173845	0.388746	0.0646383	-0.192326	-0.311736	-0.082142	0.0674487	0.402951	-0.393359	0.211113	0.453935	0.0188172	0.281647	-0.312317	0.125275	-0.0376955	0.16184	0.319709	-0.460869	-0.272208	-0.244227	-0.0734665	0.255621	0.11217	-0.35212	0.116905	-0.543958	-0.343475	0.285954	0.088282	-0.178489	0.351967	0.0241935	0.370693	0.0551686	-0.456562	0.168102	0.283785	0.0158236	-0.399713	0.115194
[truncated: 51 more columns]

## Sheet: Sheet9
Subject	9
Block	1
w-star	0.794834
b-star	0.0386092
shot	1	2	3	4	5	6	7	8	9	10	11	12	13	14	15
time	0.935451	1.85588	2.83875	4.10225	5.36579	6.91029	8.40779	9.14316	9.88967	11.0441	12.3857	13.1208	13.8677	14.9908	15.7257
target	-0.0461452	0.343228	-0.215856	-0.0935619	0.401629	0.0594628	-0.323764	0.287709	-0.32439	-0.0191093	-0.0873414	-0.38496	0.303497	-0.207991	0.306164
cursor	-0.212067	0.461346	-0.0476527	-0.228746	0.443052	-0.181551	0.337286	-0.061719	0.283865	0.0470832	-0.281014	-0.156378	-0.362683	-0.351	0.0986595
Block	2
w-star	1.43619
b-star	0.249244
shot	1	2	3	4	5	6	7	8	9	10	11	12	13	14	15
time	0.795406	1.53024	2.49571	3.23045	6.13048	7.4877	8.22269	9.53129	10.2662	11.2004	12.464	13.1987	14.1176	15.3656	16.4887
target	0.0383359	-0.173263	-0.0310581	-0.119006	0.110936	0.00554449	0.160029	0.281928	-0.0358632	-0.299526	0.379855	-0.269117	-0.0401945	-0.267205	0.202129
cursor	-0.207513	0.316679	-0.271066	0.117786	-0.00940654	-0.154636	0.103599	0.116574	0.459463	-0.344447	-0.078682	0.389996	-0.060858	-0.262261	0.0760551
Block	3
w-star	0.782165
b-star	-0.240988
shot	1	2	3	4	5	6	7	8	9	10	11	12	13	14	15
time	0.76401	2.04332	2.77811	3.51162	4.24464	4.97771	5.71074	6.87925	8.14293	9.43762	10.7012	11.9804	13.244	14.4764	15.662
target	-0.404068	0.219167	-0.172162	0.386544	0.0295641	0.361835	-0.18657	-0.03413	-0.21413	-0.349942	0.300542	0.0963165	0.339827	-0.186187	0.149733
cursor	-0.328258	1.58907	0.571178	0.0775623	0.946808	0.00886461	0.659325	0.0401086	-0.325836	-0.616327	0.223081	-0.118064	0.281273	-0.175982	0.293419
Block	4
w-star	0.550818
b-star	0.191238
shot	1	2	3	4	5	6	7	8	9	10	11	12	13	14	15
time	0.732929	2.0589	3.29124	4.44558	5.63121	6.86357	8.11158	9.29721	10.5295	11.8555	13.088	14.3203	15.4903	16.6914	18.0019
target	0.334218	-0.377675	0.281851	-0.268899	0.0505284	-0.348749	0.360726	-0.314162	0.34294	0.163231	-0.19896	0.335925	-0.159863	0.010758	-0.408287
cursor	-0.397489	-0.997491	0.492172	-0.775159	-0.216584	-0.661526	0.310491	-0.311085	-0.136281	0.43932	-0.0528714	0.477919	-0.406695	0.0833895	-0.465647
Block	5
w-star	1.57489
b-star	-0.0688091
shot	1	2	3	4	5	6	7	8	9	10	11	12	13	14	15
time	0.73336	2.01216	3.19767	4.33659	5.55332	6.8482	8.1274	9.40656	10.6077	11.8714	13.1505	14.3203	15.5996	16.8632	18.1423
target	0.245904	-0.125693	0.385861	-0.195646	-0.382017	-0.27162	0.184432	0.0902358	-0.0721476	0.268084	-0.259746	0.111604	-0.352667	0.381216	-0.203773
cursor	0.142206	-0.039481	0.27612	-0.107737	-0.156849	-0.167304	0.195392	-0.0956921	-0.123274	0.123741	-0.231797	0.0135103	-0.193121	0.252475	-0.282927
Block	6
w-star	1.0031
b-star	0.0505531
shot	1	2	3	4	5	6	7	8	9	10	11	12	13	14	15
time	0.764279	1.94993	3.13547	4.30549	5.4442	6.59874	7.75298	8.98541	10.1865	11.341	12.5421	13.6965	14.8509	16.0521	17.2221
target	-0.168245	0.114237	-0.248636	0.290569	-0.210641	0.193526	-0.194853	-0.31158	0.303591	0.237262	-0.134349	0.110232	-0.0906003	0.269409	-0.045964
cursor	-0.24149	0.205775	-0.370947	0.276517	-0.212712	0.0639544	-0.270695	-0.263569	0.2626	0.0738212	-0.105548	0.172703	-0.138559	0.312482	-0.169438
Block	7
w-star	0.657172
b-star	-0.0566597
shot	1	2	3	4	5	6	7	8	9	10	11	12	13	14	15
time	0.623826	1.7937	2.91685	4.08683	5.25683	6.31762	7.42518	8.59525	9.82789	11.06	12.2768	13.3998	14.6167	15.8647	17.0972
target	-0.156944	0.191178	-0.0610622	0.301982	-0.322537	-0.167748	0.0849531	-0.250246	0.265599	-0.256731	0.389105	0.140265	-0.26348	0.365909	-0.295109
cursor	-0.100924	0.190386	-0.0627609	0.259878	-0.24623	0.0116586	0.0684145	-0.0425407	0.432098	-0.137831	0.588746	-0.0787976	-0.147453	0.303247	-0.259059
Block	8
w-star	1.13271
b-star	0.191889
shot	1	2	3	4	5	6	7	8	9	10	11	12	13	14	15
time	2.168	3.32236	4.58602	5.86534	7.14428	8.42349	9.67154	10.9039	12.1051	13.3375	14.3982	15.5214	16.7226	17.7991	18.9378
target	-0.312468	0.295441	0.391365	0.177946	-0.0912622	-0.280897	0.347534	-0.22709	0.211028	-0.227363	-0.11252	0.209805	-0.229753	0.0665439	-0.17732
cursor	-0.37922	0.103918	0.117537	0.0492257	-0.475794	-0.232944	0.427754	-0.183457	0.207935	-0.348692	-0.015741	0.113437	-0.253224	0.032802	-0.239093
Block	9
w-star	0.523013
b-star	0.0375816
shot	1	2	3	4	5	6	7	8	9	10	11	12	13	14	15
time	0.717492	1.88737	3.0106	4.16532	5.35049	6.55168	7.72174	8.84486	10.0621	11.2004	12.4641	13.5716	14.7259	16.0052	17.1599
target	0.313625	-0.206808	-0.294483	-0.181337	0.0537259	0.360731	-0.108126	0.14707	-0.328413	0.170912	-0.284212	0.0698441	0.269531	-0.297074	0.322155
cursor	0.251483	-0.39648	-0.0821356	-0.2667	0.210306	0.304341	-0.267109	0.371625	-0.217931	0.323206	-0.497231	-0.120041	0.233669	-0.247777	0.235888
Block	10
w-star	1.62055
b-star	-0.0451117
shot	1	2	3	4	5	6	7	8	9	10	11	12	13	14	15
time	1.1073	2.35549	3.54101	4.77332	6.02127	7.3941	8.68888	9.9368	11.1693	12.3393	13.5249	14.7727	15.9429	17.1596	18.3296
target	0.155787	-0.27981	-0.0358195	-0.298592	0.360073	0.0879131	-0.324361	0.330266	-0.148214	0.313182	0.00762658	-0.419914	0.223702	-0.135379	0.150274
cursor	0.118732	-0.0297119	-0.0373838	-0.111917	0.295715	-0.059363	-0.158477	0.204538	-0.216214	0.170061	-0.12153	-0.293349	0.317261	-0.154047	0.0151512
Block	11
w-star	1.74595
b-star	0.0899379
shot	1	2	3	4	5	6	7	8	9	10	11	12	13	14	15
time	0.88894	2.168	3.44729	4.69536	5.8652	7.1601	8.51726	9.70288	10.9196	12.2923	13.634	14.8663	16.208	17.5963	18.8288
target	0.27056	-0.33988	-0.161651	0.330314	0.0349165	0.292565	-0.31236	0.173576	-0.125581	0.136935	-0.252963	0.166831	0.35824	-0.401645	-0.145589
cursor	0.0899964	-0.316193	-0.135843	0.204788	-0.1286	0.302924	-0.323437	-0.0246206	-0.189557	0.201464	-0.344922	0.136151	0.356077	-0.403954	-0.181823
Block	12
w-star	0.870646
b-star	0.131511
shot	1	2	3	4	5	6	7	8	9	10	11	12	13	14	15
time	0.904505	2.23073	3.44784	4.61733	5.8965	7.17566	8.43923	9.9055	11.3407	12.6355	13.899	15.0067	16.2859	17.5495	18.7038
target	0.167453	-0.270992	0.100226	-0.105322	-0.323661	0.349525	-0.102933	0.395412	-0.362193	0.396446	-0.304325	-0.236506	0.0151734	0.255758	0.128143
cursor	-0.0917901	-0.655445	-0.0119346	-0.237607	-0.39616	-0.206135	-0.149963	0.739465	-0.351636	0.207563	-0.417212	-0.288692	0.062237	0.497899	0.0298176
Block	13
w-star	0.842913
b-star	0.000602611
shot	1	2	3	4	5	6	7	8	9	10	11	12	13	14	15
time	0.795439	1.91858	3.151	4.41448	5.53779	6.75488	8.00248	9.07886	10.2176	11.4501	12.5888	13.8368	15.1632	16.3796	17.5655
target	0.331859	0.255235	-0.404315	0.111786	-0.125703	0.317983	-0.388436	0.00756337	-0.201152	0.0691999	0.00390046	0.323554	-0.315421	0.290024	-0.189354
cursor	0.419383	0.176428	-0.409687	0.0249432	-0.16039	0.389702	-0.486951	-0.0290911	-0.208118	0.127105	-0.151366	0.458051	-0.234392	0.191286	-0.253129
Block	14
w-star	0.787823
b-star	0.117098
shot	1	2	3	4	5	6	7	8	9	10	11	12	13	14	15
time	0.701746	1.9498	2.97927	4.19612	5.39732	6.72328	8.00243	9.37529	10.6232	11.8712	12.9477	14.258	15.5061	16.7072	17.799
target	0.197356	-0.228072	-0.000444701	0.321469	-0.248841	-0.324005	-0.22825	0.204474	-0.255199	0.255066	0.0763959	0.388441	-0.209707	0.165419	-0.181682
cursor	0.0401579	-0.462863	-0.149566	0.476991	-0.35666	-0.282252	-0.172326	0.379512	-0.329363	0.341087	-0.0299852	0.373967	-0.391169	0.28498	-0.187022
Block	15
w-star	0.390034
b-star	-0.142931
shot	1	2	3	4	5	6	7	8	9	10	11	12	13	14	15
time	0.717446	1.88742	3.07296	4.32099	5.60018	6.78612	8.03378	9.50006	10.7949	12.0117	13.3532	14.5856	15.8804	17.0661	18.7197
target	-0.228599	0.191629	-0.213522	0.313172	-0.169372	0.0297008	0.15118	-0.125412	0.334605	-0.164122	0.353958	0.130715	-0.355449	0.0329286	-0.250222
cursor	0.09923	0.255948	-0.0537286	0.838804	-0.115836	0.0792584	0.246784	-0.0282746	0.362933	-0.115836	0.35048	0.155934	-0.153665	0.0949224	-0.300123
Block	16
w-star	1.15711
b-star	-0.173898
shot	1	2	3	4	5	6	7	8	9	10	11	12	13	14	15
time	0.701713	1.8405	3.04164	4.27416	5.47527	6.7389	7.94003	9.18794	10.4048	11.5592	12.7917	14.024	15.194	16.5201	17.9083
target	-0.0875413	-0.202587	0.261647	-0.123958	0.123407	-0.345567	0.195159	0.27526	0.160084	0.0119391	-0.254651	-0.353368	-0.23668	-0.00711569	0.285663
cursor	0.0217729	-0.0752994	0.570969	-0.106821	0.0421799	-0.25437	0.0713254	0.291659	0.0820701	0.00284416	-0.160201	-0.208091	-0.199722	0.00482415	0.172252
Block	17
w-star	0.972023
b-star	0.0715313
shot	1	2	3	4	5	6	7	8	9	10	11	12	13	14	15
time	0.998354	2.05895	3.46303	4.85129	6.16167	7.39415	8.47049	9.5938	10.8572	12.0898	13.4157	14.6014	15.8184	17.0348	18.4387
target	-0.426239	0.00208838	0.263535	-0.309035	0.324786	-0.227721	0.158712	-0.0197171	0.25295	-0.351161	0.339953	-0.241085	0.0672237	-0.227192	0.18392
cursor	-0.589992	-0.233929	-0.117493	-0.704919	0.575904	-0.388548	-0.172584	-0.115105	0.105165	-0.369032	0.251204	-0.246751	-0.0817296	-0.337385	0.254221
Block	18
w-star	1.01149
b-star	0.127879
shot	1	2	3	4	5	6	7	8	9	10	11	12	13	14	15
time	0.732908	1.93409	3.24443	4.44562	5.69356	6.86369	8.18955	9.51552	10.748	11.8869	13.1975	14.3047	15.5995	16.9099	18.3606
target	-0.0589333	0.30231	-0.289185	0.0159286	0.289804	-0.0332087	0.377229	-0.400944	-0.0856412	-0.217715	0.312801	0.107337	0.206796	0.318286	-0.403973
cursor	-0.311979	-0.092663	-0.267826	-0.0650597	0.396222	-0.121444	0.3778	-0.349276	-0.212378	-0.165929	0.210429	-0.147567	0.203543	0.315406	-0.199663
Block	19
w-star	0.262846
b-star	0.14627
shot	1	2	3	4	5	6	7	8	9	10	11	12	13	14	15
time	1.04489	2.21486	3.57205	4.60182	5.83412	7.03552	8.12723	9.46875	10.7013	11.8243	13.2283	14.4764	15.6931	16.91	18.1423
target	0.14407	-0.0726292	0.375199	-0.195469	-0.261438	0.0784753	-0.100452	-0.278541	-0.0945197	0.21398	-0.0726768	-0.244028	0.244871	-0.0927256	0.298997
cursor	0.189865	-1.0661	1.05743	-0.183077	-0.39564	-0.200859	0.0027547	-0.611456	-0.400056	-0.0204888	-0.356939	-0.302665	0.275053	-0.0780166	0.159997
Block	20
w-star	1.72463
b-star	-0.216545
shot	1	2	3	4	5	6	7	8	9	10	11	12	13	14	15
time	0.857764	2.18369	3.19772	4.36771	5.66238	6.83256	8.12731	9.46891	10.7948	12.0896	13.3843	14.4763	15.6931	16.9412	18.2828
target	-0.309987	0.362898	0.0685103	-0.358886	0.356102	-0.137747	0.250152	-0.231672	0.376646	-0.350567	-0.202391	-0.0418915	0.224954	-0.333738	0.274098
cursor	0.0303025	0.269668	0.0621849	-0.0812857	0.211979	-0.0289809	0.338144	-0.090567	0.470367	-0.20545	-0.0171313	-0.0507318	0.137604	-0.146662	0.440345
Block	21
w-star	0.263125
b-star	0.143579
shot	1	2	3	4	5	6	7	8	9	10	11	12	13	14	15
time	0.670573	1.85622	3.10406	4.22732	5.60006	6.89515	8.28325	9.59354	10.748	12.0116	13.3063	14.5389	15.8492	17.175	18.4388
target	0.213959	-0.14568	-0.372963	0.262513	-0.136448	0.210222	0.417867	-0.192935	0.219397	-0.293583	0.382007	-0.256076	0.17147	-0.162976	-0.34612
cursor	-0.87375	-0.945729	1.07757	-0.507704	-0.725498	0.501622	0.0285368	-0.531968	-0.163832	-0.399388	0.445316	-0.592569	0.00972952	-0.828009	-0.345172
Block	22
w-star	1.33827
b-star	0.197251
shot	1	2	3	4	5	6	7	8	9	10	11	12	13	14	15
time	0.748918	2.01208	3.19772	4.43006	5.70921	6.92604	8.1116	9.31272	10.5452	11.7932	12.8696	13.9772	15.2719	16.6759	17.9395
target	-0.247728	0.119874	-0.0351601	-0.245155	0.306037	-0.204041	0.187196	-0.269473	0.230425	-0.27595	0.236435	0.0185487	0.273763	-0.42615	0.344324
cursor	-0.310942	-0.166841	-0.164787	-0.315987	0.321318	-0.251412	0.0589547	-0.346551	0.173085	-0.384807	0.11287	-0.379626	0.172651	-0.493802	0.298492
Block	23
w-star	1.35251
b-star	0.101923
shot	1	2	3	4	5	6	7	8	9	10	11	12	13	14	15
time	0.576941	1.87168	3.01051	4.19601	5.52211	6.86374	8.04927	9.32833	10.5296	11.7776	12.8696	14.2579	15.5371	16.7384	18.0643
target	-0.0460546	0.20086	-0.0018781	-0.17837	0.208657	-0.355134	0.119798	-0.320697	0.268425	0.0861481	-0.014277	-0.289015	0.3175	-0.0503856	0.284926
cursor	-0.224423	0.0430135	-0.124052	-0.151946	0.325402	-0.44976	0.159149	-0.404566	-0.0372107	-0.0372107	-0.0230269	-0.311378	0.264759	-0.220516	0.304103
Block	24
w-star	1.33389
b-star	-0.24772
shot	1	2	3	4	5	6	7	8	9	10	11	12	13	14	15
time	1.10751	2.41784	3.55648	4.75779	5.89641	7.08219	8.31452	9.59361	10.8105	12.1989	13.5092	14.9757	16.2236	17.5965	18.9384
target	-0.306051	0.230677	-0.0794334	0.285573	0.181923	-0.0895047	0.274379	-0.219542	0.166193	-0.135326	-0.359274	0.161668	-0.173531	-0.0455599	0.281915
cursor	-0.150932	0.459698	0.0898712	0.225033	0.15562	0.0181455	0.335827	-0.191078	0.124314	-0.0526413	-0.274345	0.0348861	-0.192177	-0.0738247	0.203895
Block	25
w-star	1.0542
b-star	0.115077
shot	1	2	3	4	5	6	7	8	9	10	11	12	13	14	15
time	0.889104	2.1058	3.38503	4.82016	6.19301	7.33177	8.48625	9.85902	10.951	12.3238	13.6497	14.804	16.1926	17.4406	18.7196
target	0.0946979	0.299896	-0.101439	-0.386365	0.0395353	-0.209889	0.0077974	0.3191	0.165472	-0.33362	0.323973	-0.166904	0.295926	-0.204243	-0.0166172
cursor	-0.455144	0.0879693	-0.324777	-0.569313	0.110861	-0.307188	-0.142252	0.321957	-0.0295898	-0.278211	0.262352	-0.246018	0.273102	-0.168447	-0.0712585
Block	26
w-star	0.428333
b-star	0.181448
shot	1	2	3	4	5	6	7	8	9	10	11	12	13	14	15
time	0.717274	1.98092	3.18219	4.46131	5.67808	6.94169	8.31442	9.48445	10.7636	11.9024	13.0411	14.2111	15.4591	16.6447	17.8615
target	-0.309607	-0.0118909	0.186302	0.324077	-0.200858	0.295007	-0.294222	0.217645	-0.411758	0.0290302	-0.225117	0.296228	-0.220274	0.400301	-0.157674
cursor	-1.16146	0.339978	-0.252239	0.280856	-0.166017	0.12403	-0.224354	0.445241	-0.560186	-0.0417111	-0.222999	-0.0328678	-0.358858	0.267947	-0.115025
Block	27
w-star	0.659183
b-star	0.215819
shot	1	2	3	4	5	6	7	8	9	10	11	12	13	14	15
time	0.733218	1.90289	3.11961	4.47688	5.77173	7.05092	8.50162	9.68727	10.8416	12.0428	13.244	14.4762	15.7399	16.9411	18.3141
target	0.264918	-0.359671	0.319287	-0.0542966	0.327129	-0.164725	-0.402054	0.0338113	-0.137274	0.0527965	0.160081	0.289666	-0.353425	0.014185	0.203771
cursor	-0.480701	-0.475928	-0.050978	0.0526876	0.438387	-0.474306	-0.358267	-0.121185	-0.226612	-0.0126074	0.0765534	0.393806	-0.400484	0.0685827	0.156863
Block	28
w-star	0.778719
b-star	0.244179
shot	1	2	3	4	5	6	7	8	9	10	11	12	13	14	15
time	0.686295	1.90293	3.15087	4.35211	5.6	6.97291	8.17408	9.46895	10.6388	11.9492	13.2284	14.4608	15.6621	16.8631	18.0802
target	-0.226611	0.266035	-0.421138	0.114445	-0.353847	0.316946	-0.127962	0.180864	0.053308	0.398727	-0.21348	0.154426	0.00776239	-0.116874	-0.333595
cursor	-0.765704	0.0526659	-0.410065	-0.1614	-0.431444	0.253238	-0.211455	0.161719	-0.0489733	0.351503	-0.149828	0.164347	-0.0639191	-0.137471	-0.329923
Block	29
w-star	1.3557
b-star	0.193424
shot	1	2	3	4	5	6	7	8	9	10	11	12	13	14	15
time	0.764219	1.99655	3.16666	4.33666	5.63148	7.00432	8.34579	9.76547	10.9978	12.2145	13.5249	14.9445	16.3329	17.7525	18.9225
target	0.169971	-0.380108	0.172394	-0.275711	-0.386023	0.338668	-0.217093	0.387103	-0.137151	0.0963027	-0.223103	0.205208	-0.339836	0.361397	-0.155367
cursor	-0.168564	-0.313156	-0.182873	-0.329312	-0.35901	0.221092	-0.243959	0.183552	-0.287649	0.0550264	-0.192652	0.274742	-0.344386	0.368297	-0.187221
Block	30
w-star	0.991753
b-star	-0.0216105
shot	1	2	3	4	5	6	7	8	9	10	11	12	13	14	15
time	0.935962	2.16826	3.4474	4.58624	5.78735	6.97332	8.23659	9.48465	10.7951	12.2146	13.5561	14.8509	16.0364	17.2844	18.47
target	0.392505	-0.219991	0.334028	0.153288	0.0138946	-0.13755	0.0342938	-0.135877	-0.417038	0.375474	-0.0672444	-0.413749	0.0206441	0.230305	-0.105562
cursor	0.346006	-0.228471	0.220182	0.121926	-0.0416607	-0.112412	0.0148907	-0.105604	-0.279663	0.390298	0.0239463	-0.367016	-0.116662	0.117798	-0.164497
Long block
w-star	1
b-star	0
shot	1	2	3	4	5	6	7	8	9	10	11	12	13	14	15	16	17	18	19	20	21	22	23	24	25	26	27	28	29	30	31	32	33	34	35	36	37	38	39	40	41	42	43	44	45	46	47	48	49
time	0.904158	2.07415	3.18171	4.41408	5.6464	6.87891	8.14254	9.37488	10.4512	11.8083	12.9473	14.1172	15.334	16.5663	17.7831	19.0779	20.3572	21.5896	22.8532	24.0392	25.349	26.6595	27.8762	28.9839	30.1849	31.589	33.0709	34.4126	35.8009	37.1113	38.4997	39.7788	41.1986	42.5402	43.8816	45.0672	46.5335	47.8752	49.1543	50.5271	51.8375	53.4286	54.7859	56.2366	57.6407	59.0135	60.1834	61.5718	62.929
target	0.125347	0.25726	0.055874	-0.157033	-0.315333	-0.0634887	-0.388778	0.156118	-0.111454	0.360894	-0.0106058	-0.22276	-0.338619	-0.027418	0.183381	0.318939	-0.408601	0.215423	0.416963	-0.0479948	0.134002	-0.32162	0.138063	0.000962678	0.128905	0.315703	-0.241469	-0.392451	-0.208557	-0.0200755	0.356747	0.191092	-0.261145	0.167878	-0.383825	-0.280565	0.2739	0.0961865	-0.317495	0.267304	0.00672541	0.418123	0.184583	-0.198051	0.140574	0.27297	0.135799	-0.239184	0.19446
cursor	-0.196542	0.196175	-0.14342	-0.152493	-0.375061	-0.139846	-0.305505	0.0408419	-0.239125	0.302633	-0.106549	-0.133737	-0.267779	-0.0566043	0.00620112	0.445442	-0.228586	0.037054	0.402981	-0.173143	0.0443243	-0.31922	-0.0243463	-0.103372	0.204301	0.295638	-0.256201	-0.336694	-0.216581	-0.132484	0.313386	0.0780486	-0.208761	0.0120357	-0.290139	-0.271994	0.307276	-0.0880071	-0.224585	0.246487	-0.0713587	0.349768	0.124603	-0.0780792	0.146719	0.392809	0.0562378	-0.1685	0.14846
[truncated: 51 more columns]

## Sheet: Sheet10
Subject	10
Block	1
w-star	0.794834
b-star	0.0386092
shot	1	2	3	4	5	6	7	8	9	10	11	12	13	14	15
time	2.16782	4.10221	8.23614	10.4845	12.7308	17.6272	20.0295	22.3852	24.6783	26.9263	29.9354	32.1836	34.4299	36.9554	39.2034
target	-0.0461452	0.343228	-0.215856	-0.0935619	0.401629	0.0594628	-0.323764	0.287709	-0.32439	-0.0191093	-0.0873414	-0.38496	0.303497	-0.207991	0.306164
cursor	-0.444352	0.0277901	-0.137354	-0.134203	0.140282	-0.00441624	-0.204188	0.310883	-0.415682	-0.242851	-0.203381	-0.396734	0.374527	-0.328325	0.23056
Block	2
w-star	1.43619
b-star	0.249244
shot	1	2	3	4	5	6	7	8	9	10	11	12	13	14	15
time	1.38805	3.24445	5.4924	7.73908	9.98531	12.6511	14.5075	16.4419	18.2983	20.0922	21.933	23.805	26.0668	27.8609	30.1092
target	0.0383359	-0.173263	-0.0310581	-0.119006	0.110936	0.00554449	0.160029	0.281928	-0.0358632	-0.299526	0.379855	-0.269117	-0.0401945	-0.267205	0.202129
cursor	-0.24801	-0.246117	-0.184541	-0.264898	-0.204471	-0.120647	0.197016	0.239194	-0.129644	-0.382243	0.259889	-0.549976	-0.318328	-0.340597	0.0714609
Block	3
w-star	0.782165
b-star	-0.240988
shot	1	2	3	4	5	6	7	8	9	10	11	12	13	14	15
time	1.41931	3.26017	5.06962	7.31771	9.11006	11.6841	14.1176	16.8476	18.7665	20.6071	22.5728	24.3198	26.2854	28.5335	30.3415
target	-0.404068	0.219167	-0.172162	0.386544	0.0295641	0.361835	-0.18657	-0.03413	-0.21413	-0.349942	0.300542	0.0963165	0.339827	-0.186187	0.149733
cursor	-0.277213	0.678267	0.19625	0.543996	0.176449	0.492873	0.0975975	-8.64109e-07	-0.14302	-0.281236	0.187932	0.0221823	0.59629	-0.125094	0.0713916
Block	4
w-star	0.550818
b-star	0.191238
shot	1	2	3	4	5	6	7	8	9	10	11	12	13	14	15
time	3.77498	6.22411	9.15697	10.9197	13.322	15.1004	16.9411	22.6039	24.8524	26.5974	29.499	33.4925	35.427	37.3301	40.5437
target	0.334218	-0.377675	0.281851	-0.268899	0.0505284	-0.348749	0.360726	-0.314162	0.34294	0.163231	-0.19896	0.335925	-0.159863	0.010758	-0.408287
cursor	-0.1441	-0.662801	-0.0090039	-0.655591	0.655275	-0.292562	0.222201	-0.644999	0.357852	-0.199115	-0.14837	-0.143546	-0.377358	0.149052	-0.681823
Block	5
w-star	1.57489
b-star	-0.0688091
shot	1	2	3	4	5	6	7	8	9	10	11	12	13	14	15
time	1.43523	3.44737	5.35044	8.87596	10.6233	12.9319	15.1799	17.1597	18.907	20.7632	22.557	24.2731	26.6129	28.8611	31.9793
target	0.245904	-0.125693	0.385861	-0.195646	-0.382017	-0.27162	0.184432	0.0902358	-0.0721476	0.268084	-0.259746	0.111604	-0.352667	0.381216	-0.203773
cursor	0.400665	0.0148099	0.370212	-0.0562201	-0.193373	-0.220586	-0.0281922	-0.0121319	-0.0875455	0.200629	-0.155395	-0.00602195	-0.224698	0.421206	-0.183403
Block	6
w-star	1.0031
b-star	0.0505531
shot	1	2	3	4	5	6	7	8	9	10	11	12	13	14	15
time	1.51292	3.13527	4.63289	6.48946	7.92447	9.32836	10.6388	13.8056	15.3656	17.3779	19.2186	20.8566	22.4478	24.6961	26.5506
target	-0.168245	0.114237	-0.248636	0.290569	-0.210641	0.193526	-0.194853	-0.31158	0.303591	0.237262	-0.134349	0.110232	-0.0906003	0.269409	-0.045964
cursor	-0.347345	-0.100523	-0.267497	0.297773	-0.265822	0.136494	-0.227269	-0.308761	-0.0177513	0.13354	-0.220813	0.240004	-0.263325	0.0916059	-0.10573
Block	7
w-star	0.657172
b-star	-0.0566597
shot	1	2	3	4	5	6	7	8	9	10	11	12	13	14	15
time	1.3725	3.10391	4.58604	6.50486	8.26765	9.62475	11.3251	12.9944	14.5075	16.0207	17.7367	19.1408	20.7006	22.5261	23.961
target	-0.156944	0.191178	-0.0610622	0.301982	-0.322537	-0.167748	0.0849531	-0.250246	0.265599	-0.256731	0.389105	0.140265	-0.26348	0.365909	-0.295109
cursor	-0.0987853	0.666885	-0.0113041	0.357168	-0.297036	-0.131881	0.0357833	-0.299871	0.195127	-0.389584	0.409089	-0.121376	-0.255666	0.275218	-0.270587
Block	8
w-star	1.13271
b-star	0.191889
shot	1	2	3	4	5	6	7	8	9	10	11	12	13	14	15
time	0.935767	2.33983	4.14936	5.38174	8.14287	9.87447	11.6995	13.6184	15.1316	16.4576	17.6899	19.2968	21.0129	22.6038	24.1014
target	-0.312468	0.295441	0.391365	0.177946	-0.0912622	-0.280897	0.347534	-0.22709	0.211028	-0.227363	-0.11252	0.209805	-0.229753	0.0665439	-0.17732
cursor	-0.31366	0.115271	0.225895	0.0254397	-0.0974012	-0.311071	0.258608	-0.197912	0.147471	-0.21528	-0.131139	0.138653	-0.256622	-0.0548182	-0.200501
Block	9
w-star	0.523013
b-star	0.0375816
shot	1	2	3	4	5	6	7	8	9	10	11	12	13	14	15
time	1.12299	2.60494	4.13378	5.61579	7.47209	9.72035	11.2473	13.0099	15.6933	17.3624	18.9068	20.373	22.1673	23.7895	25.6459
target	0.313625	-0.206808	-0.294483	-0.181337	0.0537259	0.360731	-0.108126	0.14707	-0.328413	0.170912	-0.284212	0.0698441	0.269531	-0.297074	0.322155
cursor	0.985596	-0.100826	-0.416689	-0.00252734	-0.0960363	0.748874	0.203356	0.0593837	-0.371891	-0.104447	-0.381878	0.0548864	0.428864	-0.481812	-0.136804
Block	10
w-star	1.62055
b-star	-0.0451117
shot	1	2	3	4	5	6	7	8	9	10	11	12	13	14	15
time	1.23219	2.88568	4.3366	5.95884	8.207	9.64063	11.4657	13.7747	15.5528	17.3156	19.0471	21.0441	22.9627	26.0827	28.0015
target	0.155787	-0.27981	-0.0358195	-0.298592	0.360073	0.0879131	-0.324361	0.330266	-0.148214	0.313182	0.00762658	-0.419914	0.223702	-0.135379	0.150274
cursor	0.0705516	-0.0520869	-0.051069	-0.141889	0.0255753	-0.00990047	-0.130541	0.0747174	-0.0800981	0.308684	-0.0181568	-0.202416	0.0734545	-0.195573	0.198694
Block	11
w-star	1.74595
b-star	0.0899379
shot	1	2	3	4	5	6	7	8	9	10	11	12	13	14	15
time	1.32578	3.15098	4.41468	6.39565	7.67477	9.46888	11.372	13.2441	14.648	16.4887	17.9863	19.593	21.2311	23.2435	24.5226
target	0.27056	-0.33988	-0.161651	0.330314	0.0349165	0.292565	-0.31236	0.173576	-0.125581	0.136935	-0.252963	0.166831	0.35824	-0.401645	-0.145589
cursor	0.225836	-0.253732	-0.169891	0.147174	-0.0702505	0.327594	-0.310857	0.2314	-0.144749	0.188937	-0.209765	0.221795	0.313614	-0.286065	-0.211934
Block	12
w-star	0.870646
b-star	0.131511
shot	1	2	3	4	5	6	7	8	9	10	11	12	13	14	15
time	1.20094	2.66728	3.96204	5.44406	7.45668	9.28159	11.0756	14.0395	16.2878	18.5341	20.7808	23.7894	26.0374	27.9858	29.8577
target	0.167453	-0.270992	0.100226	-0.105322	-0.323661	0.349525	-0.102933	0.395412	-0.362193	0.396446	-0.304325	-0.236506	0.0151734	0.255758	0.128143
cursor	0.507512	-0.451842	-0.190311	-0.25108	-0.398757	0.469654	-0.315673	0.00985376	-0.479454	0.168653	-0.331286	-0.316866	0.000415654	0.424043	-0.0881061
Block	13
w-star	0.842913
b-star	0.000602611
shot	1	2	3	4	5	6	7	8	9	10	11	12	13	14	15
time	1.27902	2.6362	4.43035	7.44095	9.28184	11.2473	12.9475	14.352	15.7244	17.5186	18.8599	20.7787	22.4011	25.0686	26.8626
target	0.331859	0.255235	-0.404315	0.111786	-0.125703	0.317983	-0.388436	0.00756337	-0.201152	0.0691999	0.00390046	0.323554	-0.315421	0.290024	-0.189354
cursor	0.683683	0.18364	-0.371924	0.0810432	-0.170247	0.447107	-0.429981	-0.177966	-0.238234	0.200056	-0.0901198	0.484796	-0.447848	0.0799922	-0.194564
Block	14
w-star	0.787823
b-star	0.117098
shot	1	2	3	4	5	6	7	8	9	10	11	12	13	14	15
time	1.20094	2.62033	3.8216	5.81842	7.23802	9.4862	11.2159	13.464	15.4435	18.1423	20.3905	22.6369	25.5833	27.4243	29.1713
target	0.197356	-0.228072	-0.000444701	0.321469	-0.248841	-0.324005	-0.22825	0.204474	-0.255199	0.255066	0.0763959	0.388441	-0.209707	0.165419	-0.181682
cursor	0.47164	-0.338785	-0.168914	0.553028	-0.291829	-0.406757	-0.302686	0.285678	-0.44018	-0.115677	0.067649	0.463032	-0.358444	0.223716	-0.298188
Block	15
w-star	0.390034
b-star	-0.142931
shot	1	2	3	4	5	6	7	8	9	10	11	12	13	14	15
time	1.01385	3.8217	6.0701	7.87772	9.43765	10.8885	12.6981	14.57	16.5512	18.3923	20.2328	21.4652	23.9143	26.1624	27.9703
target	-0.228599	0.191629	-0.213522	0.313172	-0.169372	0.0297008	0.15118	-0.125412	0.334605	-0.164122	0.353958	0.130715	-0.355449	0.0329286	-0.250222
cursor	0.427782	0.236995	-0.144736	1.03562	0.0638294	0.0461292	0.205902	-0.0433904	0.445873	-0.0846649	0.170031	0.12766	-0.243341	0.0643777	-0.225092
Block	16
w-star	1.15711
b-star	-0.173898
shot	1	2	3	4	5	6	7	8	9	10	11	12	13	14	15
time	1.16969	2.94817	4.69541	6.27082	7.90896	9.78081	11.7152	13.6808	15.0224	16.4887	19.1564	20.9816	22.7755	24.7723	26.7222
target	-0.0875413	-0.202587	0.261647	-0.123958	0.123407	-0.345567	0.195159	0.27526	0.160084	0.0119391	-0.254651	-0.353368	-0.23668	-0.00711569	0.285663
cursor	0.0500999	-0.0606739	0.122198	-0.0633931	0.104668	-0.166405	0.108628	0.204513	0.0641974	-0.0250869	-0.212843	-0.270474	-0.179764	-0.0492956	0.18825
Block	17
w-star	0.972023
b-star	0.0715313
shot	1	2	3	4	5	6	7	8	9	10	11	12	13	14	15
time	1.38834	3.30693	5.10107	6.83248	8.68891	10.9664	12.7606	14.0864	16.3343	18.1892	20.5447	23.2903	25.1311	26.8782	28.6878
target	-0.426239	0.00208838	0.263535	-0.309035	0.324786	-0.227721	0.158712	-0.0197171	0.25295	-0.351161	0.339953	-0.241085	0.0672237	-0.227192	0.18392
cursor	-0.546309	-0.213721	0.309909	-0.357655	0.201267	-0.284714	0.13348	-0.16919	0.197339	-0.498321	0.00246235	-0.359164	-0.0250674	-0.298479	0.138948
Block	18
w-star	1.01149
b-star	0.127879
shot	1	2	3	4	5	6	7	8	9	10	11	12	13	14	15
time	1.31004	2.9481	4.64864	6.36435	8.29883	10.547	12.7933	15.4279	17.3468	18.8912	21.2311	22.9626	25.2108	26.9875	29.6862
target	-0.0589333	0.30231	-0.289185	0.0159286	0.289804	-0.0332087	0.377229	-0.400944	-0.0856412	-0.217715	0.312801	0.107337	0.206796	0.318286	-0.403973
cursor	-0.243122	0.307252	-0.32415	0.00859926	0.317701	-0.302436	0.387797	-0.432056	-0.205915	-0.163936	0.322352	-0.105106	0.138582	0.244737	-0.359907
Block	19
w-star	0.262846
b-star	0.14627
shot	1	2	3	4	5	6	7	8	9	10	11	12	13	14	15
time	1.35682	2.72982	4.50809	6.53603	8.01791	10.2662	11.9648	13.3218	15.3343	17.0971	19.3607	21.1998	22.8379	24.4134	26.2385
target	0.14407	-0.0726292	0.375199	-0.195469	-0.261438	0.0784753	-0.100452	-0.278541	-0.0945197	0.21398	-0.0726768	-0.244028	0.244871	-0.0927256	0.298997
cursor	0.0347146	-0.473273	1.96172	-0.372629	-0.331139	0.124202	-0.424113	-0.425159	0.264128	-0.332301	-0.104049	-0.548234	0.340251	-0.421789	0.101888
Block	20
w-star	1.72463
b-star	-0.216545
shot	1	2	3	4	5	6	7	8	9	10	11	12	13	14	15
time	1.73285	3.3851	4.88258	6.80132	9.04951	11.06	12.6981	14.6324	16.6136	18.626	20.4824	22.4011	25.0844	27.0342	28.7816
target	-0.309987	0.362898	0.0685103	-0.358886	0.356102	-0.137747	0.250152	-0.231672	0.376646	-0.350567	-0.202391	-0.0418915	0.224954	-0.333738	0.274098
cursor	0.0609981	0.144548	0.0673037	-0.0352688	0.317828	0.00376932	0.178998	-0.114426	0.305376	-0.161594	-0.102434	-0.0347729	0.154608	-0.215068	0.207303
Block	21
w-star	0.263125
b-star	0.143579
shot	1	2	3	4	5	6	7	8	9	10	11	12	13	14	15
time	1.27893	2.55811	4.00883	5.75615	6.95731	8.57961	10.0929	11.6373	13.0412	14.726	16.3483	17.9239	19.5153	20.8099	22.6506
target	0.213959	-0.14568	-0.372963	0.262513	-0.136448	0.210222	0.417867	-0.192935	0.219397	-0.293583	0.382007	-0.256076	0.17147	-0.162976	-0.34612
cursor	0.530065	-1.0371	-0.692294	-0.0299748	-0.12169	0.256198	0.828545	-0.386617	-0.103695	-0.292697	0.134299	-0.595355	-0.0478534	-0.100444	-0.621477
Block	22
w-star	1.33827
b-star	0.197251
shot	1	2	3	4	5	6	7	8	9	10	11	12	13	14	15
time	1.18542	2.88579	4.00889	5.60051	7.03531	8.53289	9.8901	11.4189	12.8384	14.726	16.5202	17.7367	19.5778	21.1531	23.0094
target	-0.247728	0.119874	-0.0351601	-0.245155	0.306037	-0.204041	0.187196	-0.269473	0.230425	-0.27595	0.236435	0.0185487	0.273763	-0.42615	0.344324
cursor	-0.0673192	-0.0488529	-0.047529	-0.142919	0.0359917	-0.294028	0.0531341	-0.3862	0.0709384	-0.387934	0.057083	-0.0941398	0.315543	-0.447921	0.339076
Block	23
w-star	1.35251
b-star	0.101923
shot	1	2	3	4	5	6	7	8	9	10	11	12	13	14	15
time	1.29475	3.19789	4.52395	6.39581	8.26773	10.171	12.4192	14.2737	16.7074	18.0957	19.2968	20.9661	22.994	24.8037	26.5041
target	-0.0460546	0.20086	-0.0018781	-0.17837	0.208657	-0.355134	0.119798	-0.320697	0.268425	0.0861481	-0.014277	-0.289015	0.3175	-0.0503856	0.284926
cursor	-0.0598415	0.238966	0.0680384	-0.202357	0.187855	-0.271469	0.0899916	-0.28152	0.25245	-0.033326	-0.012231	-0.205451	0.382701	-0.100789	0.225054
Block	24
w-star	1.33389
b-star	-0.24772
shot	1	2	3	4	5	6	7	8	9	10	11	12	13	14	15
time	1.24789	2.94847	4.36784	6.08376	7.67507	9.31285	10.9198	12.6201	14.0709	15.7557	17.6121	19.4527	21.3249	22.9472	24.6787
target	-0.306051	0.230677	-0.0794334	0.285573	0.181923	-0.0895047	0.274379	-0.219542	0.166193	-0.135326	-0.359274	0.161668	-0.173531	-0.0455599	0.281915
cursor	0.0760619	0.268911	0.0818559	0.423927	0.223498	0.116826	0.236506	-0.0157937	0.123398	-0.10655	-0.230856	0.0693291	-0.186497	-0.11784	0.211361
Block	25
w-star	1.0542
b-star	0.115077
shot	1	2	3	4	5	6	7	8	9	10	11	12	13	14	15
time	2.09024	3.55701	5.00754	7.72183	9.51582	10.951	12.7139	14.617	16.2238	18.1737	20.03	21.9177	23.7272	25.4277	26.7692
target	0.0946979	0.299896	-0.101439	-0.386365	0.0395353	-0.209889	0.0077974	0.3191	0.165472	-0.33362	0.323973	-0.166904	0.295926	-0.204243	-0.0166172
cursor	-0.354797	0.0675406	-0.297481	-0.369285	-0.17827	-0.231037	-0.0582769	0.441429	0.0438375	-0.338744	0.351861	-0.209014	0.257542	-0.247699	-0.121157
Block	26
w-star	0.428333
b-star	0.181448
shot	1	2	3	4	5	6	7	8	9	10	11	12	13	14	15
time	1.10749	2.6675	4.14938	5.67809	7.53464	9.11001	10.6545	12.152	13.5405	14.8509	15.974	17.4248	19.0472	20.6851	22.1359
target	-0.309607	-0.0118909	0.186302	0.324077	-0.200858	0.295007	-0.294222	0.217645	-0.411758	0.0290302	-0.225117	0.296228	-0.220274	0.400301	-0.157674
cursor	-0.817284	-0.102687	0.106771	0.270158	-0.639134	0.281141	-0.46726	0.138364	-0.372551	-0.12123	-0.185772	0.443886	-0.288825	0.296973	-0.451641
Block	27
w-star	0.659183
b-star	0.215819
shot	1	2	3	4	5	6	7	8	9	10	11	12	13	14	15
time	1.07617	2.65161	4.22727	5.53758	7.34739	8.86055	10.28	12.9943	14.6948	16.3173	18.0644	19.6867	21.6056	23.5555	25.4587
target	0.264918	-0.359671	0.319287	-0.0542966	0.327129	-0.164725	-0.402054	0.0338113	-0.137274	0.0527965	0.160081	0.289666	-0.353425	0.014185	0.203771
cursor	0.220258	-0.472221	-0.124244	-0.206778	0.495108	-0.329768	-0.166183	0.097546	-0.24246	0.144397	0.396031	0.041751	-0.148758	0.00472431	0.21669
Block	28
w-star	0.778719
b-star	0.244179
shot	1	2	3	4	5	6	7	8	9	10	11	12	13	14	15
time	1.27907	2.87024	5.22562	7.45786	9.35964	11.3252	12.932	14.5388	15.9742	17.8307	19.8115	21.6367	22.791	24.4602	25.9266
target	-0.226611	0.266035	-0.421138	0.114445	-0.353847	0.316946	-0.127962	0.180864	0.053308	0.398727	-0.21348	0.154426	0.00776239	-0.116874	-0.333595
cursor	-0.256018	0.130376	-0.555875	-0.0090002	-0.315016	0.465421	-0.158183	0.0582362	-0.0169242	0.383827	-0.454667	0.0457618	-0.0456389	-0.31078	-0.200118
Block	29
w-star	1.3557
b-star	0.193424
shot	1	2	3	4	5	6	7	8	9	10	11	12	13	14	15
time	1.1072	2.6986	4.69538	6.36446	8.15832	9.99917	12.4952	14.7435	16.5979	18.1735	19.8583	21.6835	23.5398	25.4587	27.2682
target	0.169971	-0.380108	0.172394	-0.275711	-0.386023	0.338668	-0.217093	0.387103	-0.137151	0.0963027	-0.223103	0.205208	-0.339836	0.361397	-0.155367
cursor	0.111471	-0.209371	0.00124112	-0.204279	-0.291885	0.288284	-0.170345	0.252479	-0.0846756	0.0294519	-0.16897	0.205184	-0.222034	0.33558	-0.169286
Block	30
w-star	0.991753
b-star	-0.0216105
shot	1	2	3	4	5	6	7	8	9	10	11	12	13	14	15
time	2.44901	4.24291	5.94338	7.65913	9.15682	10.6389	12.5577	14.18	15.7867	17.7212	19.4216	21.2935	22.8538	24.3199	26.0514
target	0.392505	-0.219991	0.334028	0.153288	0.0138946	-0.13755	0.0342938	-0.135877	-0.417038	0.375474	-0.0672444	-0.413749	0.0206441	0.230305	-0.105562
cursor	0.581236	-0.0331287	0.318778	0.151187	0.0894917	-0.0763431	0.163662	-0.095748	-0.227732	0.392917	-0.0892181	-0.311851	0.0117797	0.181157	-0.195052
Long block
w-star	1
b-star	0
shot	1	2	3	4	5	6	7	8	9	10	11	12	13	14	15	16	17	18	19	20	21	22	23	24	25	26	27	28	29	30	31	32	33	34	35	36	37	38	39	40	41	42	43	44	45	46	47	48	49
time	1.23178	3.02588	4.52363	6.00537	7.58091	9.10995	10.7633	12.4481	13.7272	15.4276	16.8784	18.3448	19.7799	21.2152	22.9467	24.3978	26.0199	27.4706	28.984	30.3409	31.714	33.1801	34.4905	35.6762	37.1425	38.7493	41.4481	43.2264	44.4902	45.8316	47.688	48.9826	50.4178	51.7752	53.2103	54.3959	56.1899	57.8746	59.5282	60.9634	62.2269	63.9429	65.2064	66.9068	68.6074	70.1673	71.5245	72.9596	74.3792
target	0.125347	0.25726	0.055874	-0.157033	-0.315333	-0.0634887	-0.388778	0.156118	-0.111454	0.360894	-0.0106058	-0.22276	-0.338619	-0.027418	0.183381	0.318939	-0.408601	0.215423	0.416963	-0.0479948	0.134002	-0.32162	0.138063	0.000962678	0.128905	0.315703	-0.241469	-0.392451	-0.208557	-0.0200755	0.356747	0.191092	-0.261145	0.167878	-0.383825	-0.280565	0.2739	0.0961865	-0.317495	0.267304	0.00672541	0.418123	0.184583	-0.198051	0.140574	0.27297	0.135799	-0.239184	0.19446
cursor	0.102151	0.205981	-0.0360765	-0.167155	-0.288245	-0.154845	-0.351998	-0.0791483	-0.156494	0.408938	-0.0465237	-0.281342	-0.374389	-0.186828	0.0871518	0.313355	-0.331317	0.164528	0.391587	-0.0239492	0.0903898	-0.266893	0.0142045	-0.0337549	0.0192143	0.406586	-0.260417	-0.351815	-0.223424	-0.0873045	0.453935	0.202163	-0.211694	0.092467	-0.241599	-0.218811	0.157166	-0.0191227	-0.328385	0.230114	-0.134348	0.214809	0.0204057	-0.146475	0.155395	0.272177	0.153348	-0.194129	0.0615836
[truncated: 51 more columns]

[truncated: 2 more sheets: Sheet11, Sheet12]
